# Supplementary material for: Separation of DNA Replication from the Assembly of Break-Competent Meiotic Chromosomes
Source: PLoS Genet. 2012 May 17;8(5):e1002643. doi: 10.1371/journal.pgen.1002643 (PMC3355065; doi:10.1371/journal.pgen.1002643)
Supplement: Table S1 — Mcm2-7 binding sites identified in this study. (XLS) [file pgen.1002643.s009.xls]

## Sheet: Table_S2.txt
Column Definitions:
Status at oridb.org	status of origin identification from oridb.org
Genomic.location	systematic name according to genomic location
Name	common name
Chromosome	chromosomal location
oriDB Start	origin start defined by oriDB
oriDB End	origin end defined by oriDB
meimcm_start	coordinate of first enriched feature in meiotic Mcm2-7 peak
meimcm_end	coordinate of last enriched feature in in meiotic Mcm2-7 peak
meimcm_binding	1= Mcm2-7 detected in meiotic cells, 0= not detected
mitmcm_start	coordinate of first enriched feature in mitotic Mcm2-7 peak
mitmcm_end	coordinate of last enriched feature in in mitotic Mcm2-7 peak
mitmcm_binding	1= Mcm2-7 detected in mitotic cells, 0= not detected
Position	Assigned position, as described in methods
ACS	position of identified ACS
strand	strand of ACS, +=Watson, -=Crick
telomere distance	distance of site to closest telomere
centromere distance	distance of site to closest centromere
replication time in meiS	time of replication of this site on the meiS profile
replication time in mitS	time of replication of this site on the mitS profile
replicated in YPD+HU	1 = origin replicated in wild-type mitotic cells treated with HU
replicated in SPO+HU	1 = origin replicated in wild-type meiotic cells treated with HU
replicated in sml1+HU	1 = origin replicated in sml1 delete meiotic cells treated with HU
replicated in rec8+HU	1 = origin replicated in rec8 delete meiotic cells treated with HU
replicated in spo11_HU	1 = origin replicated in spo11 delete meiotic cells treated with HU
Intragenic location	Gene name if origin is located within a gene
Promoter location	Gene name if origin is located within a promoter
Status in oriDB	Genomic.location	Name	Chromosome	oriDB Start	oriDB End	meimcm_start	meimcm_end	meimcm_binding	mitmcm_start	mitmcm_end	mitmcm_binding	Position	ACS	strand	telomere distance	centromere distance	replication time in meiS	replication time in mitS	replicated in YPD+HU	replicated in SPO+HU	replicated in sml1_SPO+HU	replicated in rec8_SPO+HU	replicated in spo11_SPO+HU	Intragenic location	Promoter location
Confirmed ARS	I-7	ARS102.5	1	6136	7136	6178	6427	1	5979	6452	1	6302	NA	NA	4040	145224	0.124313	-0.070105	0	0	0	0	0	NA	NA
Confirmed ARS	I-8	ARS103	1	7998	8548	NA	NA	0	7756	9100	1	8273	NA	NA	6011	143253	0.123938	-0.0567465	0	0	0	0	0	YAL067C	NA
Novel ARS	I-10		1	NA	NA	9273	10155	1	9273	10614	1	9714	NA	NA	7452	141812	0.122877	-0.0493318	0	0	0	0	0	NA	NA
Confirmed ARS	I-31	ARS104	1	30946	31184	29826	31404	1	30149	31404	1	31001	31001	+	28739	120525	-0.0844387	-0.0121756	0	0	0	0	0	NA	NA
Confirmed ARS	I-42	ARS105	1	40716	43300	41671	42263	1	40957	42711	1	42042	42042	+	39780	109484	-0.0551542	0.118347	0	0	0	0	0	NA	YAL055W
Confirmed ARS	I-70	ARS106	1	70258	70491	69760	70577	1	70223	70797	1	70434	70434	-	68172	81092	-0.0442711	0.0624443	0	0	0	0	0	NA	NA
Confirmed ARS	I-124	ARS107	1	124350	124599	123759	124800	1	123759	125292	1	124529	124529	-	105433	26997	0.102867	0.168511	1	0	1	0	0	NA	YAL016C-B
Confirmed ARS	I-147	ARS108	1	146703	147690	146759	147842	1	146759	148328	1	147224	NA	NA	82738	4302	0.154385	0.162423	1	1	1	1	1	YAL002W	NA
Confirmed ARS	I-160	ARS109	1	159906	160127	159126	160010	1	159793	160010	1	159950	159950	+	70012	8424	0.176365	0.227779	1	1	1	1	1	NA	NA
Dubious ARS	I-166		1	162000	170000	166154	166544	1	166154	166544	1	166349	NA	NA	63613	14823	0.219085	0.231558	1	1	1	1	1	NA	NA
Confirmed ARS	I-176	ARS110	1	176154	176402	175812	177704	1	174815	177704	1	176278	NA	NA	53684	24752	0.169874	0.136421	1	1	1	1	1	NA	NA
Confirmed ARS	II-29	ARS201.5	2	28933	29152	28631	29429	1	28252	29429	1	29042	NA	NA	20405	209184	-0.0352272	0.0448977	0	0	0	0	0	NA	NA
Dubious ARS	II-37		2	33000	41000	35685	36203	1	35685	36319	1	35944	NA	NA	27307	202282	-0.0764615	0.0407026	0	0	0	0	0	NA	NA
Confirmed ARS	II-63	ARS202	2	63186	63421	63108	63479	1	62612	63693	1	63371	63371	-	54734	174855	-0.0902012	0.183537	1	0	0	0	0	NA	NA
Confirmed ARS	II-94	ARS203	2	93410	93811	93165	94038	1	92857	93611	1	93536	93536	+	84899	144690	-0.120286	0.00799705	0	0	0	0	0	NA	NA
Confirmed ARS	II-143	ARS206	2	142868	144016	143293	145025	1	143019	144683	1	143708	143708	-	135071	94518	-0.0958181	-0.00986424	0	0	0	0	0	NA	NA
Confirmed ARS	II-170	ARS207	2	170049	170298	169485	170592	1	169485	170592	1	170223	170223	-	161586	68003	-0.0203035	0.0298854	0	0	0	0	0	NA	NA
Confirmed ARS	II-178	ARS207.1	2	177529	177877	177540	177861	1	177181	177861	1	177703	NA	NA	169066	60523	-0.0207121	0.0708726	0	0	0	0	0	NA	YBL023C
Confirmed ARS	II-198	ARS207.5	2	198193	198434	198037	198909	1	198549	198909	1	198385	198385	-	189748	39841	0.102671	0.0934369	1	0	0	0	0	NA	NA
Confirmed ARS	II-238	ARS208	2	237644	237879	237038	238084	1	237038	237771	1	237835	237835	-	229198	391	0.179863	0.157381	1	1	1	1	1	NA	NA
Confirmed ARS	II-255	ARS209	2	254890	255136	254299	255720	1	254299	255720	1	255047	255047	-	246410	16821	0.128283	0.216436	1	1	1	1	1	NA	NA
Confirmed ARS	II-326	ARS211	2	326099	326335	325930	326600	1	325445	326941	1	326217	NA	NA	317580	87991	0.0282001	0.0244955	0	0	0	0	0	NA	YBR044C
Confirmed ARS	II-379	ARS212	2	378434	379194	378603	379673	1	378430	379901	1	378898	NA	NA	370261	140672	0.0412023	0.112759	0	0	0	0	0	NA	NA
Confirmed ARS	II-390	ARS213	2	389245	390368	387909	390429	1	387909	390857	1	389806	NA	NA	381169	151580	0.0770339	0.0605363	0	0	0	0	0	NA	NA
Confirmed ARS	II-408	ARS214	2	407831	408064	407629	408337	1	407421	408337	1	408004	408004	-	396783	169778	0.0781537	0.164891	1	0	0	0	0	NA	NA
Confirmed ARS	II-418	ARS215	2	417739	418035	417246	418491	1	416595	419008	1	417887	NA	NA	386900	179661	0.0560744	0.0829332	1	0	0	0	0	NA	NA
Confirmed ARS	II-487	ARS216	2	486661	486909	485996	487053	1	485539	486719	1	486859	486859	-	317928	248633	0.0400444	0.174997	0	0	0	0	0	NA	YBR123C
Confirmed ARS	II-517	ARS217	2	516805	517805	517150	517564	1	515854	517665	1	517357	NA	NA	287430	279131	0.00565423	0.00403492	0	0	0	0	0	YBR140C	NA
Confirmed ARS	II-539	ARS218	2	539137	539699	538813	539702	1	538333	540207	1	539418	NA	NA	265369	301192	-0.103299	-0.0149996	0	0	0	0	0	YBR148W	NA
Dubious ARS	II-587		2	583000	591000	590006	592790	1	590006	591395	1	590503	NA	NA	214284	352277	-0.0243767	0.0590658	0	0	0	0	0	YBR180W	NA
Confirmed ARS	II-623	ARS220	2	622625	622894	621868	623192	1	622380	623743	1	622764	622764	-	182023	384538	0.0562766	0.120253	0	0	0	0	0	NA	YBR200W-A
Confirmed ARS	II-632	ARS221	2	631934	632246	631397	632240	1	631397	632240	1	632090	NA	NA	172697	393864	0.114148	0.112624	0	0	0	0	0	NA	NA
Confirmed ARS	II-704	ARS222	2	704250	704521	703844	704732	1	702925	705491	1	704297	704297	+	100490	466071	-0.0553452	-0.0124797	0	0	0	0	0	NA	YBR241C
Confirmed ARS	II-721	ARS223	2	720601	721038	720341	720772	1	719957	721541	1	720819	NA	NA	83968	482593	-0.129133	0.00102082	0	0	0	0	0	NA	NA
Confirmed ARS	II-742	ARS224	2	741512	741802	741033	742638	1	740728	743116	1	741742	741742	-	63045	503516	-0.135004	-0.00926255	0	0	0	0	0	NA	NA
Confirmed ARS	II-758	ARS225	2	757390	757621	756851	758703	1	756028	758703	1	757505	NA	NA	47282	519279	-0.14235	-0.017296	0	0	0	0	0	NA	NA
Confirmed ARS	II-774	ARS227	2	773918	774348	NA	NA	0	772774	774676	1	774133	NA	NA	30654	535907	-0.0769153	-0.0173752	0	0	0	0	0	YBR285W	NA
Confirmed ARS	II-792	ARS228	2	792116	792340	791542	792390	1	790719	792666	1	792054	792054	-	12733	553828	-0.0454984	-0.0408558	0	0	0	0	0	NA	NA
Confirmed ARS	II-797	ARS228.5	2	796259	797162	796385	796385	1	795592	797811	1	796711	NA	NA	8076	558485	-0.0174421	-0.0163539	0	0	0	0	0	NA	NA
Confirmed ARS	II-802	ARS229	2	801930	802617	801600	802770	1	801600	802974	1	802273	NA	NA	2514	564047	0.0558187	0.0351387	0	0	0	0	0	NA	NA
Confirmed ARS	III-11	ARS301	3	11145	11401	11412	11412	1	11412	11412	1	11253	11253	+	-159	103184	0.0749868	-0.174398	0	0	0	0	0	NA	NA
Confirmed ARS	III-15	ARS302	3	14574	14849	14041	16132	1	14041	16494	1	14711	NA	NA	3299	99726	0.10033	-0.120406	1	0	1	0	0	NA	NA
Confirmed ARS	III-15	ARS303	3	14870	15213	14041	16132	1	14041	16494	1	15041	NA	NA	3629	99396	0.102638	-0.115084	1	0	1	0	0	NA	NA
Confirmed ARS	III-16	ARS320	3	15213	16274	14041	16132	1	14041	16494	1	15294	15294	+	3882	99143	0.104221	-0.111361	1	0	1	0	0	NA	NA
Confirmed ARS	III-30	ARS304	3	30199	30657	29981	30872	1	29981	30196	1	30428	NA	NA	19016	84009	0.107831	0.00980605	1	1	1	1	1	NA	NA
Confirmed ARS	III-39	ARS305	3	39158	39706	38312	40023	1	38858	39664	1	39592	39592	-	28180	74845	0.165065	0.17311	1	1	1	1	1	NA	NA
Confirmed ARS	III-75	ARS306	3	74457	74677	74049	75540	1	74049	75317	1	74567	NA	NA	63155	39870	0.162634	0.21977	1	1	1	1	1	NA	NA
Confirmed ARS	III-109	ARS307	3	108775	109291	107931	110645	1	108361	109811	1	109033	NA	NA	97621	5404	0.179676	0.190282	1	1	1	1	1	NA	YCL004W
Confirmed ARS	III-132	ARS309	3	131978	132322	131550	132093	1	131550	133717	1	132036	132036	+	120624	17599	0.0929674	0.161668	1	0	1	0	0	NA	NA
Confirmed ARS	III-167	ARS310	3	166494	167340	165787	167880	1	165629	168153	1	166917	NA	NA	147245	52480	0.0678211	0.17045	0	0	0	0	0	NA	NA
Confirmed ARS	III-194	ARS313	3	194256	194505	193586	195433	1	193586	195687	1	194301	194301	+	119861	79864	-0.024924	-0.0813168	0	0	0	0	0	NA	NA
Confirmed ARS	III-197	ARS314	3	197369	197601	197215	198271	1	196026	198271	1	197552	197552	-	116610	83115	-0.0149569	-0.0716118	0	0	0	0	0	NA	NA
Confirmed ARS	III-225	ARS315	3	224807	225053	224396	224971	1	223867	224971	1	224930	NA	NA	89232	110493	0.137064	0.194403	1	0	1	1	0	NA	NA
Confirmed ARS	III-273	ARS316	3	272844	273088	272671	273674	1	272405	273077	1	272966	NA	NA	41196	158529	-0.0185712	0.0103766	0	0	0	0	0	NA	YCR090C
Confirmed ARS	III-293	ARS317	3	292524	292826	289950	295323	1	291682	295323	1	292680	292680	-	21482	178243	-0.00283782	-0.311746	0	0	0	0	0	NA	NA
Confirmed ARS	III-295	ARS318	3	294396	295027	289950	295323	1	291682	295323	1	294813	294813	+	19349	180376	0.0118516	-0.290376	0	0	0	0	0	NA	NA
Confirmed ARS	IV-46	ARS404	4	46181	46237	45963	46682	1	45963	46682	1	46230	46230	-	44004	403532	0.0291207	-0.0308511	0	0	0	0	0	NA	NA
Novel ARS	IV-50		4	NA	NA	49472	51158	1	50386	50989	1	50687	NA	NA	48461	399076	0.0257548	-0.0474442	0	0	0	0	0	NA	NA
Confirmed ARS	IV-86	ARS405	4	85945	86177	85337	87200	1	84743	86392	1	86125	86125	-	83899	363638	-0.0502422	-0.0199461	0	0	0	0	0	NA	NA
Confirmed ARS	IV-124	ARS406	4	123617	123902	122916	124212	1	122916	124212	1	123759	NA	NA	121533	326004	-0.0053267	0.103835	0	0	0	0	0	NA	NA
Likely ARS	IV-138		4	137003	138437	136710	138413	1	136710	138623	1	137708	NA	NA	135482	312054	-0.0616795	0.0419901	0	0	0	0	0	NA	NA
Confirmed ARS	IV-213	ARS409	4	212420	212669	211906	212942	1	212085	212942	1	212594	212594	-	210368	237168	-0.0333544	0.055754	0	0	0	0	0	NA	NA
Confirmed ARS	IV-236	ARS409.5	4	235935	236184	235855	236292	1	NA	NA	0	236059	NA	NA	233833	213704	-0.0490949	0.0166954	0	0	0	0	0	NA	NA
Confirmed ARS	IV-254	ARS410	4	253789	254038	253056	254857	1	252638	254857	1	253838	253838	+	251612	195924	-0.0984482	-0.0435035	0	0	0	0	0	NA	NA
Confirmed ARS	IV-317	ARS412	4	316719	317111	316431	318250	1	316260	318250	1	316861	316861	+	314635	132902	0.047528	0.0720827	0	0	0	0	0	NA	NA
Confirmed ARS	IV-330	ARS413	4	329564	329813	328486	330338	1	328486	330446	1	329670	329670	+	327444	120092	0.0360404	0.136132	0	0	0	0	0	NA	NA
Confirmed ARS	IV-351	ARS413.5	4	350835	351804	351095	351095	1	351095	351095	1	351047	NA	NA	348821	98715.5	-0.00274968	0.0278458	0	0	0	0	0	NA	NA
Confirmed ARS	IV-408	ARS414	4	408070	408312	407539	408824	1	407237	408824	1	408191	NA	NA	405965	41571.5	0.0640863	0.167691	1	0	1	0	0	NA	NA
Confirmed ARS	IV-435	ARS415	4	435056	435388	435079	436864	1	435079	436864	1	435159	435159	+	432933	14603.5	0.181784	0.067642	1	1	1	1	1	NA	NA
Likely ARS	IV-444		4	443318	444447	443837	444162	1	NA	NA	0	443999	NA	NA	441773	5763.5	0.157651	0.052639	1	1	1	1	1	NA	NA
Confirmed ARS	IV-463	ARS416	4	462430	462700	462439	463077	1	462133	463534	1	462605	462605	-	460379	12842.5	0.166663	0.138657	1	1	1	1	1	NA	NA
Confirmed ARS	IV-505	ARS417.5	4	505336	505578	505036	506020	1	504697	506020	1	505517	505517	-	503291	55754.5	0.0032809	0.106856	0	0	0	0	0	NA	NA
Confirmed ARS	IV-555	ARS418	4	555224	555461	554295	556300	1	554295	555544	1	555397	555397	-	553171	105634	0.0532322	0.196506	1	0	0	0	0	NA	NA
Confirmed ARS	IV-568	ARS419	4	567490	567737	567431	568811	1	566753	567951	1	567613	NA	NA	565387	117850	0.065632	0.140699	1	0	0	0	0	NA	NA
Confirmed ARS	IV-629	ARS420	4	629072	629669	629017	629959	1	628846	629959	1	629325	629325	-	627099	179562	-0.0200601	0.031487	0	0	0	0	0	NA	NA
Confirmed ARS	IV-640	ARS421	4	639859	640108	639316	639961	1	639668	641058	1	640062	640062	-	637836	190300	-0.0214787	0.058344	0	0	0	0	0	NA	NA
Confirmed ARS	IV-703	ARS422	4	702879	703125	702071	703827	1	701677	703827	1	702923	702923	+	700697	253160	-0.0778662	-0.00445205	0	0	0	0	0	NA	YDR125C
Likely ARS	IV-721		4	719873	721227	720382	720997	1	720997	720997	1	720690	NA	NA	718464	270928	-0.129947	-0.0461771	0	0	0	0	0	NA	NA
Confirmed ARS	IV-749	ARS422.5	4	748384	748630	748396	748980	1	748396	748980	1	748507	NA	NA	746281	298744	-0.0671055	0.0536948	0	0	0	0	0	NA	NA
Confirmed ARS	IV-753	ARS423	4	753159	753391	752526	754011	1	752151	754510	1	753333	753333	-	751107	303570	-0.0634654	0.0590037	0	0	0	0	0	NA	NA
Confirmed ARS	IV-806	ARS425	4	806044	806270	805682	806470	1	805682	806470	1	806098	806098	+	716928	356336	0.0346149	0.0222939	0	0	0	0	0	NA	NA
Likely ARS	IV-879		4	875791	882791	871667	878150	1	871501	884219	1	876970	NA	NA	646056	427208	0.00227984	0.179286	1	0	0	0	0	YDR210W-B	NA
Likely ARS	IV-899		4	898253	899887	NA	NA	0	897276	899412	1	898832	NA	NA	624194	449070	0.0840088	0.175465	1	0	1	1	0	YDR216W	NA
Confirmed ARS	IV-914	ARS428	4	913780	914029	913271	914171	1	913271	914775	1	913855	913855	+	609171	464092	0.177043	0.18045	1	1	1	1	1	NA	NA
Confirmed ARS	IV-922	ARS429	4	921682	921930	920942	922089	1	920509	922089	1	921735	921735	+	601291	471972	0.173267	0.139225	1	1	1	1	1	NA	NA
Confirmed ARS	IV-1017	ARS430	4	1016624	1016922	1016356	1018014	1	1016050	1018014	1	1016846	1016846	-	506180	567084	0.0139725	0.0994165	0	0	0	0	0	NA	NA
Novel ARS	IV-1021		4	NA	NA	1021746	1021932	1	1021932	1021932	1	1021932	NA	NA	501094	572170	0.035696	0.0980944	0	0	0	0	0	NA	NA
Confirmed ARS	IV-1034	ARS430.5	4	1033069	1034182	NA	NA	0	1033557	1033943	1	1033750	NA	NA	489276	583988	0.0235793	0.0446787	0	0	0	0	0	YDR285W	NA
Confirmed ARS	IV-1058	ARS431	4	1057828	1058076	1057213	1058357	1	1057213	1058357	1	1057886	1057886	+	465140	608124	-0.00195292	0.0558556	0	0	0	0	0	NA	NA
Novel ARS	IV-1102		4	NA	NA	NA	NA	0	1101751	1102293	1	1102022	NA	NA	421004	652260	-0.110861	-0.00984173	0	0	0	0	0	NA	YDR317W
Confirmed ARS	IV-1110	ARS431.5	4	1109955	1110196	1108880	1110459	1	1108880	1111302	1	1110075	NA	NA	412951	660312	-0.122583	-0.000230145	0	0	0	0	0	NA	NA
Confirmed ARS	IV-1166	ARS432.5	4	1165998	1166221	1165433	1166586	1	1165433	1167065	1	1166171	1166171	-	356855	716408	0.0922961	0.106131	0	0	0	0	0	NA	NA
Confirmed ARS	IV-1241	ARS433	4	1240869	1241098	1239819	1241372	1	1240050	1242032	1	1240918	1240918	+	282108	791156	-0.0178968	0.00208136	0	0	0	0	0	NA	YDR383C
Confirmed ARS	IV-1276	ARS434	4	1276212	1276440	1275694	1276662	1	1275375	1277157	1	1276276	1276276	+	246750	826514	-0.0532789	-0.0571921	0	0	0	0	0	NA	NA
Confirmed ARS	IV-1303	ARS435	4	1302579	1302819	1302384	1303020	1	1302384	1303020	1	1302756	1302756	-	220270	852994	-0.0293799	0.0367915	0	0	0	0	0	NA	NA
Confirmed ARS	IV-1354	ARS437	4	1353494	1353667	1353299	1353758	1	1353299	1354654	1	1353572	1353572	+	169454	903810	0.0185091	0.0784971	0	0	0	0	0	NA	YDR446W
Likely ARS	IV-1380		4	1379198	1380752	1378791	1380351	1	1378791	1380920	1	1379774	NA	NA	143252	930012	-0.0761018	0.0383252	0	0	0	0	0	NA	NA
Likely ARS	IV-1385		4	1381291	1388291	1385334	1385517	1	NA	NA	0	1385425	NA	NA	137601	935662	-0.0781209	0.0526246	0	0	0	0	0	NA	NA
Confirmed ARS	IV-1404	ARS440	4	1404277	1404512	1403385	1405614	1	1403804	1405150	1	1404321	1404321	+	118705	954558	-0.0557065	-0.0201903	0	0	0	0	0	NA	NA
Confirmed ARS	IV-1448	ARS441	4	1447298	1448928	1446992	1448198	1	1446711	1448533	1	1447470	1447470	+	75556	997708	-0.0119923	-0.023387	0	0	0	0	0	NA	NA
Confirmed ARS	IV-1462	ARS442	4	1461849	1462161	1461379	1462869	1	1461379	1463089	1	1462046	1462046	+	60980	1.01228e+06	-5.71e-05	0.084464	0	0	0	0	0	NA	NA
Confirmed ARS	IV-1487	ARS446	4	1486905	1487149	1485965	1487578	1	1485790	1487578	1	1487027	NA	NA	35999	1.03726e+06	-0.0776752	-0.0598303	0	0	0	0	0	NA	YDR523C
Confirmed ARS	IV-1503	ARS447	4	1502624	1503221	1502155	1503737	1	1501774	1504698	1	1502788	1502788	-	20238	1.05303e+06	-0.0840627	-0.0374468	0	0	0	0	0	NA	NA
Likely ARS	V-12		5	10425	12929	10129	12879	1	10129	12879	1	11652	NA	NA	4409	140384	-0.0187164	-0.171992	0	0	0	0	0	NA	NA
Likely ARS	V-18		5	17067	19023	18125	18405	1	17916	18615	1	18265	NA	NA	11022	133772	-0.0207803	-0.152316	0	0	0	0	0	NA	NA
Confirmed ARS	V-59	ARS507	5	59282	59516	59212	59855	1	58704	60269	1	59470	59470	-	52227	92566.5	0.144911	0.171541	1	0	0	0	0	NA	NA
Confirmed ARS	V-94	ARS508	5	93977	94218	93090	94762	1	93090	94762	1	94054	94054	+	86811	57982.5	0.17718	0.221792	1	1	1	1	1	NA	NA
Likely ARS	V-110		5	108553	110467	109789	110606	1	109482	110606	1	110128	NA	NA	102885	41908.5	0.0935015	-0.00831896	1	0	1	0	0	YEL023C	NA
Confirmed ARS	V-146	ARS510	5	145539	145782	144759	146249	1	144759	146789	1	145714	145714	-	138471	6322.5	0.242927	0.114539	1	1	1	1	1	NA	NA
Confirmed ARS	V-174	ARS511	5	173636	173874	173170	174659	1	173024	174659	1	173808	173808	-	166565	21771.5	0.184856	0.197497	1	1	1	1	1	NA	NA
Confirmed ARS	V-213	ARS512	5	212381	212630	212141	212725	1	212141	212725	1	212453	212453	+	205210	60416.5	0.00875049	0.106673	0	0	0	0	0	NA	NA
Likely ARS	V-256		5	255623	256957	255906	256699	1	255756	256596	1	256251	NA	NA	249008	104214	-0.000443008	-0.107951	0	0	0	0	0	NA	NA
Confirmed ARS	V-278	ARS513.7	5	278073	278355	278251	278251	1	NA	NA	1	278214	NA	NA	270971	126178	-0.0416414	0.117564	0	0	0	0	0	NA	NA
Confirmed ARS	V-288	ARS514	5	287504	287750	287427	288613	1	287142	288613	1	287564	287564	+	280321	135528	0.0478273	0.180306	1	0	0	0	0	NA	NA
Likely ARS	V-302		5	301213	302387	NA	NA	1	301699	301699	1	301695	NA	NA	268548	149658	0.061513	0.0931359	1	0	0	0	0	NA	NA
Likely ARS	V-317		5	316043	317307	316506	317418	1	316084	317418	1	316906	NA	NA	253337	164870	0.0753123	0.128272	1	0	0	0	0	YER078C	NA
Confirmed ARS	V-354	ARS516	5	353504	353751	353350	354065	1	352422	354831	1	353581	353581	+	216662	201544	0.0543211	0.148923	1	0	0	0	0	NA	NA
Confirmed ARS	V-407	ARS517	5	406747	406949	406175	407365	1	406425	407836	1	406848	NA	NA	163395	254812	0.0172471	0.0695317	0	0	0	0	0	NA	NA
Confirmed ARS	V-439	ARS518	5	438929	439178	438617	439253	1	438617	439698	1	439102	439102	-	131141	287066	0.0339602	0.0501162	0	0	0	0	0	NA	NA
Confirmed ARS	V-499	ARS520	5	498417	499343	498801	499162	1	498494	500203	1	498883	498883	+	71360	346846	0.0288536	0.138385	0	0	0	0	0	NA	NA
Confirmed ARS	V-550	ARS522	5	549560	549809	549485	550354	1	548345	550693	1	549682	549682	-	20561	397646	-0.0299133	-0.0046127	0	0	0	0	0	NA	NA
Confirmed ARS	VI-19	ARS600.3	6	18682	19864	19652	21237	1	18319	20195	1	19758	NA	NA	5602	128805	0.0368964	-0.00806078	0	0	0	0	0	NA	NA
Confirmed ARS	VI-20	ARS600.4	6	19669	20826	19652	21237	1	18319	20195	1	20834	20834	-	6678	127729	0.0341242	-0.0150572	0	0	0	0	0	NA	NA
Confirmed ARS	VI-33	ARS601	6	32472	32995	31559	34050	1	32059	34050	1	32733	NA	NA	18577	115830	-0.0563032	-0.0221442	0	0	0	0	0	NA	NA
Confirmed ARS	VI-33	ARS602	6	32666	33247	31559	34050	1	32059	34050	1	32973	32973	-	18817	115590	-0.0590702	-0.0211839	0	0	0	0	0	NA	NA
Confirmed ARS	VI-69	ARS603	6	68690	68869	68387	69163	1	68752	70290	1	68779	NA	NA	54623	79784	0.00572871	0.0242619	0	0	0	0	0	NA	NA
Novel ARS	VI-91		6	NA	NA	90916	90916	1	NA	NA	0	90916	NA	NA	76760	57647	-0.00964931	-0.0543494	0	0	0	0	0	NA	YFL023W
Confirmed ARS	VI-119	ARS603.5	6	118631	118952	118668	118984	1	118668	118984	1	118750	118750	-	104594	29813	0.139533	0.204493	1	0	0	0	0	NA	NA
Confirmed ARS	VI-136	ARS605	6	135979	136080	135931	135931	1	134702	137160	1	136045	136045	-	121889	12518	0.100717	0.0955414	1	0	1	0	0	YFL003C	NA
Confirmed ARS	VI-168	ARS606	6	167606	168041	167371	168780	1	167371	168780	1	167823	NA	NA	101983	19260	0.0949607	0.162148	1	1	1	1	1	NA	YFR012W
Confirmed ARS	VI-199	ARS607	6	199382	199493	198210	200499	1	198490	200940	1	199400	199400	+	70406	50837	0.147407	0.152734	1	1	1	1	1	NA	NA
Confirmed ARS	VI-217	ARS608	6	216344	216692	215400	216979	1	215400	217230	1	216518	NA	NA	53288	67955	0.10132	0.133855	1	0	1	1	1	NA	NA
Confirmed ARS	VI-256	ARS609	6	256263	256418	255886	257188	1	255886	258548	1	256375	256375	-	13431	107812	-0.00110113	-0.027769	0	0	0	0	0	NA	NA
Confirmed ARS	VI-270	ARS610	6	269404	270022	269311	269850	1	268696	269850	1	269753	269753	+	53	121190	0.229821	-0.0421931	0	0	0	0	0	NA	NA
Likely ARS	VII-17		7	15327	19624	16198	18906	1	16423	18906	1	17657	17922	-	17617	479323	-0.0208993	-0.0583619	0	0	0	0	0	NA	NA
Likely ARS	VII-33		7	31980	34434	32555	32990	1	32234	32792	1	32673	NA	NA	32633	464307	-0.0816827	-0.125219	0	0	0	0	0	NA	NA
Confirmed ARS	VII-64	ARS702	7	64279	64528	63193	65977	1	63193	65217	1	64458	64458	-	64418	432522	-0.102805	0.0611037	0	0	0	0	0	NA	YGL230C
Confirmed ARS	VII-112	ARS704	7	112080	112319	111820	112643	1	111820	113449	1	112125	112125	+	112085	384855	-0.0602259	-0.0306421	0	0	0	0	0	NA	NA
Likely ARS	VII-115		7	114771	115990	114869	114869	1	114602	115426	1	114736	NA	NA	114696	382244	-0.0585079	-0.0259757	0	0	0	0	0	NA	YGL203C
Confirmed ARS	VII-118	ARS706	7	117471	117955	117614	117614	1	NA	NA	0	117713	NA	NA	117673	379267	-0.0600175	-0.0246575	0	0	0	0	0	NA	NA
Confirmed ARS	VII-163	ARS707	7	163180	163447	162667	164063	1	161588	164063	1	163238	163238	+	163198	333742	0.0358803	0.104941	0	0	0	0	0	NA	NA
Confirmed ARS	VII-204	ARS710	7	203917	204159	203481	204586	1	203481	204917	1	204038	NA	NA	203998	292942	0.0347457	0.137206	1	0	0	0	0	NA	NA
Likely ARS	VII-241		7	240393	242127	240663	241513	1	240269	241513	1	241088	NA	NA	241048	255892	-0.0460573	-0.0858398	0	0	0	0	0	YGL141W	NA
Confirmed ARS	VII-286	ARS714	7	285951	286246	285440	287091	1	284821	287091	1	286006	286006	+	285966	210974	0.0777094	0.12448	0	0	0	0	0	NA	NA
Novel ARS	VII-319		7	NA	NA	317909	319273	1	318121	319273	1	318697	NA	NA	318657	178283	-0.0733261	-0.00401581	0	0	0	0	0	NA	NA
Confirmed ARS	VII-353	ARS716	7	352695	352917	352414	353381	1	352107	353964	1	352865	352865	-	352825	144115	-0.0460997	0.0151409	0	0	0	0	0	NA	YGL083W
Confirmed ARS	VII-389	ARS717	7	388658	388892	388718	389003	1	388233	389393	1	388775	NA	NA	388735	108205	0.0438609	0.120859	1	0	0	0	0	NA	NA
Confirmed ARS	VII-421	ARS718	7	421093	421342	420843	421932	1	420843	422182	1	421284	421284	-	421244	75696	0.138675	0.0922418	0	0	0	0	0	NA	NA
Confirmed ARS	VII-485	ARS719	7	484932	485160	484456	485565	1	484211	485565	1	485114	485114	-	485074	11866	0.126884	0.184341	1	1	1	1	1	NA	NA
Confirmed ARS	VII-509	ARS720	7	508729	508978	508661	509458	1	507891	509083	1	508909	508909	-	508869	11929	0.145366	0.185748	1	1	1	1	1	NA	NA
Confirmed ARS	VII-569	ARS721	7	568490	568738	567762	568623	1	567762	568623	1	568614	NA	NA	514576	71634	0.0692575	0.102905	0	0	0	0	0	NA	NA
Confirmed ARS	VII-575	ARS722	7	574622	574916	574701	575402	1	574701	575308	1	574700	574700	+	508490	77720	0.0544515	0.110959	0	0	0	0	0	NA	NA
Likely ARS	VII-576		7	574978	576840	574701	575402	1	574701	575308	1	575143	NA	NA	508047	78163	0.0525262	0.110957	0	0	0	0	0	NA	YGR040W
Dubious ARS	VII-621		7	620243	622517	NA	NA	0	620599	621059	1	620829	NA	NA	462361	123849	-0.0825529	-0.087082	0	0	0	0	0	NA	NA
Confirmed ARS	VII-660	ARS727	7	659809	660054	658849	661317	1	659463	661317	1	660002	660002	-	423188	163022	0.0740646	0.0524056	0	0	0	0	0	NA	NA
Confirmed ARS	VII-715	ARS728	7	715273	715556	714698	715637	1	714698	716226	1	715414	NA	NA	367776	218434	0.0621289	0.137665	0	0	0	0	0	NA	NA
Confirmed ARS	VII-778	ARS729	7	777967	778216	777529	778627	1	777130	778627	1	778014	778014	+	305176	281034	0.0994692	0.0799069	1	0	0	0	0	NA	NA
Confirmed ARS	VII-835	ARS731	7	834492	834736	834322	834754	1	833281	835385	1	834667	834667	-	248523	337687	0.154854	0.159452	1	1	1	1	1	NA	YGR168C
Confirmed ARS	VII-888	ARS731.5	7	888350	888599	888326	888991	1	887995	889151	1	888413	888413	+	194777	391433	0.187405	0.174551	1	1	1	1	1	NA	NA
Likely ARS	VII-917		7	916233	917857	916467	917689	1	916467	917896	1	917078	NA	NA	166112	420098	0.0801208	0.035172	1	0	0	0	0	YGR212W	NA
Confirmed ARS	VII-978	ARS733	7	977730	977979	977961	977961	1	977041	978593	1	977854	NA	NA	105336	480874	-0.111054	0.0246683	0	0	0	0	0	NA	NA
Confirmed ARS	VII-1000	ARS734	7	999448	999695	999379	999963	1	999032	999963	1	999503	999503	+	83687	502523	0.00445665	0.0494085	0	0	0	0	0	NA	NA
Likely ARS	VII-1005		7	1004198	1006102	NA	NA	0	1004387	1004858	1	1004622	NA	NA	78568	507642	-0.0604774	0.0173777	0	0	0	0	0	NA	YGR256W
Dubious ARS	VII-1037		7	1033147	1040147	NA	NA	0	1038985	1039562	1	1039273	NA	NA	43917	542293	-0.172879	-0.200052	0	0	0	0	0	NA	YGR273C
Likely ARS	VII-1063		7	1061998	1064852	1063305	1064109	1	1063305	1063530	1	1063503	1063503	+	19687	566523	0.034641	-0.0109138	0	0	0	0	0	NA	NA
Confirmed ARS	VII-1084	ARS131a	7	1082959	1084336	1083064	1083220	1	1083220	1083220	1	1083142	1083673	+	48	586162	0.254989	-0.109496	0	0	0	0	0	NA	NA
Confirmed ARS	VIII-8	ARS802	8	7534	7782	7000	9353	1	7610	9046	1	7755	7755	-	2827	97882.5	0.205875	-0.0469529	0	0	0	0	0	NA	NA
Likely ARS	VIII-46		8	45113	47112	45594	46443	1	44560	46443	1	45794	45794	-	40866	59843.5	0.0531023	0.0571552	0	0	0	0	0	NA	NA
Confirmed ARS	VIII-64	ARS805	8	64255	64489	63651	65322	1	63340	65322	1	64298	64298	+	59370	41339.5	0.00957548	0.185678	0	0	0	0	0	NA	YHL022C
Likely ARS	VIII-111		8	110423	112247	110735	111383	1	NA	NA	0	111059	NA	NA	106131	5421.5	0.0858988	0.172432	1	0	1	0	0	YHR003C	NA
Likely ARS	VIII-116		8	115683	117257	116314	116760	1	115930	117552	1	116414	116414	-	111486	10776.5	0.0854973	0.194428	1	0	1	0	1	NA	NA
Confirmed ARS	VIII-169	ARS809	8	168531	168773	167634	168820	1	167634	169540	1	168670	168670	-	163742	63032.5	-0.0412499	0.0481445	0	0	0	0	0	NA	YHR029C
Dubious ARS	VIII-198		8	190417	205417	199407	199407	1	NA	NA	0	199596	NA	NA	194668	93958.5	-0.117741	-0.18208	0	0	0	0	0	YHR047C	NA
Confirmed ARS	VIII-246	ARS813	8	245719	245968	244433	246097	1	245073	246881	1	245788	245788	+	240860	140150	-0.037517	0.0958047	0	0	0	0	0	NA	NA
Confirmed ARS	VIII-297	ARS815	8	296882	297475	296839	297698	1	296540	297698	1	297085	297085	+	259393	191448	0.0966002	0.167939	1	0	0	0	0	NA	NA
Dubious ARS	VIII-342		8	334538	349538	349216	349367	1	NA	NA	0	349291	NA	NA	207187	243654	-0.0862644	-0.044923	0	0	0	0	0	NA	YHR120W
Likely ARS	VIII-360		8	358953	360647	358993	360296	1	358993	360296	1	359714	359714	-	196764	254076	-0.0783575	-0.0388743	0	0	0	0	0	YHR126C	NA
Likely ARS	VIII-381		8	380153	382157	NA	NA	0	380188	381284	1	380736	NA	NA	175742	275098	-0.0633314	0.0491536	0	0	0	0	0	YHR140W	NA
Confirmed ARS	VIII-392	ARS818	8	392148	392391	391256	393458	1	391256	392197	1	392249	392249	-	164229	286612	-0.0823323	0.0726149	0	0	0	0	0	NA	NA
Dubious ARS	VIII-403		8	395590	410590	NA	NA	0	406274	406274	1	406292	NA	NA	150186	300654	-0.0408571	-0.0191412	0	0	0	0	0	NA	NA
Confirmed ARS	VIII-448	ARS820	8	447619	447853	447101	448199	1	446460	448199	1	447793	447793	-	108685	342156	-0.0389188	0.161728	0	0	0	0	0	NA	NA
Likely ARS	VIII-475		8	474023	475267	473346	475414	1	473346	475414	1	474645	NA	NA	81833	369008	-0.0648642	-0.0394709	0	0	0	0	0	YHR185C	NA
Confirmed ARS	VIII-502	ARS822	8	501751	501992	501478	502233	1	500974	503102	1	501946	501946	-	54532	396308	-0.073496	0.0631527	0	0	0	0	0	NA	NA
Confirmed ARS	VIII-520	ARS823	8	520016	520630	520017	521136	1	519561	521136	1	520323	NA	NA	36155	414686	0.0412529	0.0277963	0	0	0	0	0	NA	NA
Likely ARS	IX-31		9	30065	31646	30413	30755	1	29744	32102	1	30584	NA	NA	10988	325100	-0.00810087	0.0392363	0	0	0	0	0	NA	NA
Likely ARS	IX-34		9	32509	34859	32801	34250	1	32801	34692	1	33484	33484	-	13888	322200	0.010768	0.0391797	0	0	0	0	0	NA	NA
Confirmed ARS	IX-74	ARS907	9	73803	74220	73484	74911	1	72879	74911	1	73969	73969	-	54373	281716	-0.000270615	0.117734	0	0	0	0	0	NA	NA
Likely ARS	IX-81		9	79786	81344	79995	80437	1	79476	81264	1	80216	NA	NA	60620	275468	-0.0366952	0.0970309	0	0	0	0	0	NA	NA
Confirmed ARS	IX-106	ARS909	9	105821	106048	104925	106554	1	104925	107285	1	105934	NA	NA	86338	249750	0.0473335	0.0387662	0	0	0	0	0	NA	NA
Confirmed ARS	IX-136	ARS911	9	136094	136335	136177	136956	1	136177	136342	1	136308	136308	-	116712	219376	-0.0261627	0.0302364	0	0	0	0	0	NA	NA
Confirmed ARS	IX-175	ARS912	9	175034	175355	175136	175818	1	174895	176071	1	175169	175169	+	155573	180516	0.00854074	0.0669106	0	0	0	0	0	NA	YIL102C
Likely ARS	IX-190		9	189523	190747	189733	190253	1	NA	NA	0	189993	NA	NA	170397	165692	0.134868	-0.0378621	1	0	0	0	0	YIL092W	NA
Confirmed ARS	IX-215	ARS913	9	214675	214826	214738	215555	1	214738	215212	1	214731	214731	+	195135	140954	0.0764224	0.173382	1	1	1	1	1	NA	NA
Dubious ARS	IX-226		9	224943	227297	NA	NA	0	225142	226485	1	225813	NA	NA	206217	129872	0.131864	0.0911337	1	0	1	0	0	YIL073C	NA
Confirmed ARS	IX-246	ARS913.5	9	245694	245932	245485	247740	1	245485	247740	1	245880	245880	-	192916	109804	0.0589902	0.044032	1	0	0	0	0	NA	NA
Confirmed ARS	IX-248	ARS914	9	247579	247800	245485	247740	1	245485	247740	1	247689	NA	NA	191107	107996	0.0467629	0.0527272	1	0	0	0	0	NA	NA
Likely ARS	IX-249		9	247893	249347	NA	NA	0	247999	248639	1	248319	NA	NA	190477	107366	0.0428754	0.0551478	1	0	0	0	0	YIL057C	NA
Confirmed ARS	IX-311	ARS916	9	310583	311070	310357	310997	1	309829	310997	1	310826	NA	NA	127970	44858.5	0.0553798	0.0761985	0	0	0	0	0	NA	NA
Confirmed ARS	IX-342	ARS919	9	341853	342096	341202	342825	1	341202	342825	1	342029	342029	-	96767	13655.5	0.170779	0.157917	1	1	1	1	1	NA	NA
Confirmed ARS	IX-357	ARS920	9	357156	357393	356260	357646	1	356260	357646	1	357221	357221	+	81575	1536.5	0.122349	0.181319	1	1	1	1	1	NA	NA
Confirmed ARS	IX-412	ARS922	9	411817	412053	410930	412964	1	410434	412964	1	412001	412001	-	26795	56316.5	0.152205	0.233713	1	1	1	1	1	NA	NA
Likely ARS	IX-439		9	437553	439847	438403	438836	1	438403	438403	1	438620	439099	+	176	82935.5	0.119325	-0.0883044	0	0	0	0	0	NA	NA
Confirmed ARS	X-68	ARS1005	10	67467	67949	66750	68818	1	67576	68165	1	67662	67662	+	48086	368398	0.0417817	0.0746078	0	0	0	0	0	NA	NA
Confirmed ARS	X-100	ARS1006	10	99359	99796	98932	99771	1	98932	99771	1	99617	99617	-	80041	336443	0.0610517	0.113023	0	0	0	0	0	NA	NA
Confirmed ARS	X-114	ARS1007	10	113226	113828	113397	114177	1	111951	114177	1	113744	113744	-	94168	322316	0.0506775	0.0858707	0	0	0	0	0	NA	NA
Confirmed ARS	X-162	ARS1007.5	10	161435	161860	161276	161459	1	160667	162365	1	161647	NA	NA	142071	274413	-0.0259979	0.0562602	0	0	0	0	0	YJL132W	NA
Confirmed ARS	X-204	ARS1008	10	203729	204614	204251	204251	1	204251	204251	1	204172	204241	-	184596	231888	-0.0321788	0.0918504	0	0	0	0	0	NA	NA
Confirmed ARS	X-228	ARS1009	10	228248	228740	228247	229073	1	228247	229663	1	228575	228575	-	208999	207485	0.0493766	0.0934408	0	0	0	0	0	NA	NA
Confirmed ARS	X-249	ARS1009.5	10	248600	249300	248625	248625	1	248625	249547	1	248950	NA	NA	229374	187110	-0.0549338	-0.0309163	0	0	0	0	0	YJL095W	NA
Confirmed ARS	X-299	ARS1010	10	298471	298952	297952	298719	1	297952	299956	1	298711	NA	NA	279135	137349	-0.0594797	0.0240461	0	0	0	0	0	NA	NA
Confirmed ARS	X-337	ARS1011	10	336976	337225	336056	337406	1	336056	337689	1	337047	337047	+	317471	99013	-0.00465567	0.0437128	0	0	0	0	0	NA	NA
Confirmed ARS	X-375	ARS1012	10	374575	374818	374050	375577	1	374050	376594	1	374634	374634	+	353292	61426	0.134669	0.0957411	1	0	0	0	0	NA	NA
Confirmed ARS	X-376	ARS1013	10	375401	375923	374050	375577	1	374050	376594	1	375489	NA	NA	352437	60571	0.130774	0.0921948	1	0	0	0	0	NA	YJL038C
Confirmed ARS	X-417	ARS1014	10	416888	417134	416062	417485	1	416062	417627	1	417090	417090	-	310836	18970	0.176305	0.0419875	1	1	1	1	1	NA	NA
Confirmed ARS	X-442	ARS1015	10	442248	442658	441759	442773	1	441759	442946	1	442424	442424	-	285502	6364	0.181054	0.216294	1	1	1	1	1	NA	YJR003C
Confirmed ARS	X-455	ARS1016	10	454276	455248	454906	455130	1	NA	NA	1	455098	455098	-	272828	19038	0.191779	0.110977	1	1	1	0	1	NA	NA
Confirmed ARS	X-540	ARS1018	10	540239	540474	538975	541292	1	539188	541412	1	540301	540301	+	187625	104241	0.144272	0.138004	1	0	1	1	0	NA	NA
Confirmed ARS	X-613	ARS1019	10	612542	612975	611997	613461	1	612303	613716	1	612773	612773	-	115153	176713	0.0907724	0.164962	1	0	1	1	1	NA	NA
Dubious ARS	X-644		10	643813	644767	643837	643978	1	643559	644322	1	643907	NA	NA	84019	207847	0.0717592	0.00667986	0	0	0	0	0	NA	YJR118C
Confirmed ARS	X-654	ARS1020	10	654069	654309	653571	655058	1	653571	655058	1	654189	NA	NA	73737	218129	0.0288018	0.0492708	0	0	0	0	0	NA	YJR124C
Confirmed ARS	X-684	ARS1021	10	683328	683817	683328	684137	1	683328	684137	1	683705	683705	+	44221	247645	0.155505	0.144233	1	1	1	1	1	NA	NA
Confirmed ARS	X-712	ARS1022	10	711590	711837	710726	712945	1	710144	712945	1	711713	NA	NA	16213	275653	0.0694634	-0.0171224	0	0	0	0	0	NA	NA
Likely ARS	XI-8		11	7397	9007	8086	9019	1	8086	9019	1	8546	NA	NA	5698	431285	0.0156349	-0.105404	0	0	0	0	0	NA	NA
Likely ARS	XI-14		11	10002	17002	15606	16561	1	15010	17034	1	16083	NA	NA	13235	423748	-0.0118538	-0.0655149	0	0	0	0	0	NA	NA
Dubious ARS	XI-43		11	39000	47000	41944	42692	1	NA	NA	0	42318	NA	NA	39470	397513	0.014364	0.0216796	0	0	0	0	0	NA	NA
Confirmed ARS	XI-56	ARS1103	11	55670	55917	54877	56276	1	55076	57096	1	55867	55867	-	53019	383964	0.0509375	0.108535	1	0	0	0	0	NA	NA
Confirmed ARS	XI-98	ARS1104.5	11	98329	98568	97772	99181	1	97772	99181	1	98384	98384	+	95536	341447	0.0414667	0.128848	0	0	0	0	0	NA	NA
Likely ARS	XI-114		11	113073	115127	112940	114633	1	112940	114633	1	113853	NA	NA	111005	325978	-0.0143307	0.00560884	0	0	0	0	0	YKL178C	NA
Dubious ARS	XI-141		11	133321	148321	NA	NA	0	145288	146592	1	145940	NA	NA	143092	293891	0.0648207	0.0436501	0	0	0	0	0	NA	NA
Confirmed ARS	XI-153	ARS1106	11	152934	153173	152536	153312	1	152097	153312	1	153122	153122	-	150274	286709	0.0614744	0.0883593	0	0	0	0	0	NA	YKL160W
Confirmed ARS	XI-196	ARS1106.3	11	196038	196284	196097	196264	1	NA	NA	0	196161	NA	NA	193313	243670	-0.0486068	0.0474398	0	0	0	0	0	NA	YKL130C
Confirmed ARS	XI-213	ARS1106.7	11	213080	213385	212388	214531	1	212076	214775	1	213309	213309	-	210461	226522	-0.0298564	0.112833	0	0	0	0	0	NA	NA
Dubious ARS	XI-236		11	235293	236577	NA	NA	0	235632	235632	1	235935	NA	NA	233087	203896	-0.0432196	0.000890459	0	0	0	0	0	YKL107W	NA
Likely ARS	XI-257		11	256478	258327	257153	258356	1	257153	258167	1	257573	257573	+	254725	182258	0.00748691	0.0985386	0	0	0	0	0	NA	NA
Likely ARS	XI-302		11	301463	303017	302335	302779	1	302335	302779	1	302557	NA	NA	299709	137274	0.01556	0.100896	0	0	0	0	0	NA	NA
Confirmed ARS	XI-329	ARS1109	11	329322	329571	329138	329698	1	328576	330496	1	329500	329500	-	326652	110331	0.0542633	0.180932	0	0	0	0	0	NA	NA
Confirmed ARS	XI-389	ARS1112	11	388607	388902	388177	389353	1	388177	389981	1	388661	388661	+	276587	51170	0.013181	0.057726	0	0	0	0	0	NA	NA
Confirmed ARS	XI-417	ARS1113	11	416822	417055	416159	417310	1	416159	417716	1	416877	416877	+	248371	22954	0.110045	0.0866273	0	0	0	0	0	NA	NA
Confirmed ARS	XI-448	ARS1114	11	447657	447892	446868	448504	1	446868	448504	1	447837	447837	-	217411	8006	0.128534	0.223766	1	1	1	1	1	NA	YKR004C,YKR004C-A
Confirmed ARS	XI-457	ARS1114.5	11	454453	459197	457065	458506	1	455922	458326	1	457184	457184	-	208064	17353	0.15035	0.192875	1	1	1	1	1	NA	NA
Confirmed ARS	XI-517	ARS1116	11	516653	516902	515919	517532	1	515824	516815	1	516679	516679	+	148569	76848	0.0846321	0.176128	1	0	0	0	0	NA	NA
Likely ARS	XI-530		11	528843	531477	529420	530723	1	529847	531721	1	530285	NA	NA	134963	90454	0.0247544	0.0737305	0	0	0	0	0	NA	YKR051W
Confirmed ARS	XI-582	ARS1118	11	581468	581706	581299	581938	1	581299	582223	1	581531	581531	+	83717	141700	0.00630081	-0.019544	0	0	0	0	0	NA	NA
Confirmed ARS	XI-612	ARS1120	11	611874	612107	611185	612701	1	611185	612208	1	612046	612046	-	53202	172215	-0.0259736	0.0929571	0	0	0	0	0	NA	NA
Likely ARS	XI-633		11	632003	634377	NA	NA	0	632477	633820	1	633148	NA	NA	32100	193317	-0.0470866	-0.00750931	0	0	0	0	0	YKR098C	NA
Confirmed ARS	XI-642	ARS1123	11	642355	642602	641578	643270	1	641389	643270	1	642411	642411	+	22837	202580	0.0242204	0.0209928	0	0	0	0	0	NA	NA
Likely ARS	XII-31		12	28749	32505	30139	32827	1	30513	32897	1	31703	31703	+	20352	119184	-0.0403804	-0.0510429	0	0	0	0	0	YLL055W	NA
Likely ARS	XII-52		12	51239	52929	52105	52643	1	51459	53516	1	52374	NA	NA	41023	98512.5	-0.0457094	-0.0143668	0	0	0	0	0	YLL042C	NA
Likely ARS	XII-77		12	75896	77618	76044	77769	1	76821	78598	1	77219	NA	NA	65868	73667.5	0.0154835	0.0773707	0	0	0	0	0	YLL031C	NA
Confirmed ARS	XII-92	ARS1206	12	91417	91659	90809	92711	1	90626	92370	1	91465	91465	+	80114	59421.5	0.0496709	0.158321	1	0	0	0	0	NA	NA
Novel ARS	XII-94		12	NA	NA	NA	NA	0	93617	94199	1	93908	NA	NA	82557	56978.5	0.0446798	0.147462	1	0	0	0	0	NA	NA
Likely ARS	XII-140		12	139293	140447	138494	140932	1	138494	140932	1	139870	NA	NA	128519	11016.5	0.140728	0.125608	1	1	1	0	1	YLL005C	NA
Confirmed ARS	XII-157	ARS1209	12	156646	156883	155558	157165	1	156093	157165	1	156699	156699	+	145348	5812.5	0.213373	0.113191	1	1	1	1	1	NA	NA
Confirmed ARS	XII-231	ARS1211	12	231179	231422	230767	231941	1	231306	231941	1	231300	NA	NA	219949	80413.5	0.161595	0.21935	1	1	1	1	1	NA	NA
Confirmed ARS	XII-244	ARS1211.5	12	243527	243960	243461	244334	1	243461	244334	1	243726	243726	+	232375	92839.5	0.148174	0.10436	1	1	1	1	1	NA	NA
Confirmed ARS	XII-289	ARS1212	12	289220	289469	289099	290044	1	288110	291076	1	289422	289422	-	278071	138536	-0.0467078	0.013518	0	0	0	0	0	NA	NA
Confirmed ARS	XII-373	ARS1213	12	373156	373400	372814	373818	1	372540	373818	1	373329	373329	-	361978	222442	0.153524	0.142503	1	1	1	1	1	NA	NA
Confirmed ARS	XII-413	ARS1215	12	412668	412897	411769	413176	1	411769	413176	1	412854	412854	-	401503	261968	0.0561886	0.176574	0	0	0	0	0	NA	NA
Confirmed ARS	XII-451	ARS1216	12	450485	450726	449963	451369	1	449963	451089	1	450505	450505	+	439154	299618	-0.00669011	-0.0864372	0	0	0	0	0	NA	NA
Confirmed ARS	XII-513	ARS1217	12	512868	513117	512320	513703	1	511777	514053	1	513086	513086	-	501735	362200	0.103471	0.180849	1	0	0	0	0	NA	NA
Likely ARS	XII-599		12	595804	602804	NA	NA	0	593029	599560	1	599432	NA	NA	459669	448546	0.147361	0.144641	1	0	0	1	0	NA	NA
Confirmed ARS	XII-603	ARS1218	12	602938	603155	602839	603666	1	602839	603666	1	603110	603110	-	455991	452224	0.141846	0.161841	1	0	0	1	0	NA	NA
Likely ARS	XII-623		12	622103	623937	621788	623399	1	621788	623798	1	622751	NA	NA	436350	471864	0.0811866	0.0600749	1	0	0	0	0	YLR241W	NA
Confirmed ARS	XII-660	ARS1220	12	659823	660072	659372	660533	1	659576	660533	1	659891	659891	+	399210	509004	0.106074	0.131516	1	0	0	0	0	NA	NA
Dubious ARS	XII-688		12	684000	692000	687486	687666	1	NA	NA	0	687576	NA	NA	371525	536690	-0.0229704	-0.122416	0	0	0	0	0	NA	NA
Likely ARS	XII-731		12	729123	732237	729819	731402	1	729819	731402	1	730523	730523	+	328578	579636	0.146113	0.124807	1	0	0	0	0	NA	NA
Confirmed ARS	XII-745	ARS1223	12	744942	745179	744178	745514	1	744178	746030	1	745060	NA	NA	314041	594174	0.109816	0.168017	0	0	0	0	0	NA	NA
Confirmed ARS	XII-794	ARS1226	12	794020	794269	793762	795059	1	1	1	1	794208	794208	-	264893	643322	0.0289332	0.0771131	0	0	0	0	0	NA	NA
Likely ARS	XII-822		12	821403	823002	821674	822610	1	820753	823082	1	822088	822088	+	237013	671202	-0.047319	-0.0136846	0	0	0	0	0	NA	NA
Confirmed ARS	XII-889	ARS1227.5	12	888569	888810	888426	888818	1	888426	889826	1	888741	888741	-	170360	737854	-0.0964582	0.0109724	0	0	0	0	0	NA	NA
Likely ARS	XII-928		12	927043	929292	926847	928866	1	927754	929355	1	928284	928284	+	130817	777398	-0.0753858	0.0491562	0	0	0	0	0	NA	NA
Likely ARS	XII-948		12	947123	949407	948560	948560	1	947135	949429	1	948271	NA	NA	110830	797384	-0.0532338	0.0639264	0	0	0	0	0	NA	YLR412W
Confirmed ARS	XII-1007	ARS1232	12	1007180	1007470	1007055	1008410	1	1006437	1008410	1	1007325	NA	NA	51776	856438	-0.0391476	0.0647307	0	0	0	0	0	NA	NA
Confirmed ARS	XII-1024	ARS1234	12	1023967	1024207	1023860	1024550	1	1023365	1025070	1	1024152	1024152	-	34949	873266	-0.0965236	0.0408582	0	0	0	0	0	NA	YLR445W
Confirmed ARS	XIII-32	ARS1303	13	31687	31935	31081	32124	1	31694	32945	1	31765	31765	+	23266	236321	0.0250833	0.158249	0	0	0	0	0	NA	NA
Confirmed ARS	XIII-40	ARS1304	13	39922	40355	40027	40027	1	39228	40027	1	40138	NA	NA	31639	227948	0.0444202	0.133547	0	0	0	0	0	NA	NA
Confirmed ARS	XIII-94	ARS1305	13	94216	94463	94106	94774	1	93604	95069	1	94339	NA	NA	85840	173747	-0.0106141	0.0651264	0	0	0	0	0	NA	NA
Confirmed ARS	XIII-137	ARS1307	13	137299	137548	136371	137875	1	136226	137875	1	137320	137320	+	128821	130766	0.0214611	0.149262	1	0	0	0	0	NA	YML068W
Confirmed ARS	XIII-159	ARS1307.5	13	158846	159279	158455	159296	1	158690	159775	1	159045	159045	+	150546	109041	0.115224	0.00964552	1	0	0	0	0	NA	NA
Confirmed ARS	XIII-184	ARS1308	13	183793	184037	183587	190091	1	183587	190091	1	183874	183874	-	175375	84212	0.152843	0.093461	1	1	1	1	1	NA	NA
Likely ARS	XIII-227		13	227023	227487	225820	227354	1	NA	NA	1	227255	NA	NA	218756	40831	0.0741025	-0.0318144	1	0	0	0	0	YML023C	NA
Confirmed ARS	XIII-263	ARS1309	13	263062	263296	262773	263925	1	261577	264459	1	263125	263125	+	254626	4961	0.189881	0.176979	1	1	1	1	1	NA	NA
Confirmed ARS	XIII-287	ARS1310	13	286782	287067	286424	287214	1	286424	287214	1	286946	286946	-	278447	18860	0.176319	0.171716	1	1	1	1	1	NA	NA
Confirmed ARS	XIII-371	ARS1312	13	370976	371221	369347	372319	1	370529	372069	1	371018	371018	+	362519	102932	0.0352419	0.148495	0	0	0	0	0	NA	NA
Dubious ARS	XIII-421		13	420160	421983	420755	421599	1	420755	421707	1	421177	NA	NA	412678	153091	-0.0236355	0.0322645	0	0	0	0	0	NA	NA
Likely ARS	XIII-433		13	431453	433827	432945	433523	1	432114	433523	1	433013	433013	+	424514	164927	-0.0341791	0.0899693	0	0	0	0	0	NA	NA
Confirmed ARS	XIII-468	ARS1316	13	468177	468468	NA	NA	0	468321	468766	1	468322	NA	NA	448677	200236	-0.115263	-0.110505	0	0	0	0	0	NA	NA
Confirmed ARS	XIII-504	ARS1319	13	503346	504087	503064	504294	1	502741	504294	1	503643	503643	-	413356	235557	-0.0248948	-0.0769581	0	0	0	0	0	NA	NA
Confirmed ARS	XIII-536	ARS1320	13	535595	535843	534882	535861	1	534882	536499	1	535770	535770	-	381229	267684	0.101211	0.094193	0	0	0	0	0	NA	YMR132C
Confirmed ARS	XIII-555	ARS1322	13	554392	554750	553977	554894	1	553631	555259	1	554614	554614	-	362385	286528	0.0316973	0.0485412	0	0	0	0	0	NA	NA
Confirmed ARS	XIII-611	ARS1323	13	611273	611488	611089	612000	1	610008	612148	1	611316	611316	+	305683	343230	0.026997	0.0777398	0	0	0	0	0	YMR175W-A	NA
Confirmed ARS	XIII-635	ARS1324	13	634479	634714	633656	635599	1	633656	635181	1	634519	634519	+	282480	366433	0.0605781	0.0809094	0	0	0	0	0	NA	NA
Confirmed ARS	XIII-649	ARS1325	13	649307	649551	648423	649747	1	648423	649955	1	649429	NA	NA	267570	381343	0.0963939	0.13476	0	0	0	0	0	NA	NA
Likely ARS	XIII-689		13	687903	689917	688108	689252	1	688108	690060	1	688901	688901	+	228098	420815	-0.0797519	0.032679	0	0	0	0	0	NA	YMR211W
Confirmed ARS	XIII-758	ARS1327	13	758222	758470	756429	758486	1	756429	758486	1	758417	758417	-	158582	490331	-0.0463434	-5.21e-05	0	0	0	0	0	NA	NA
Confirmed ARS	XIII-805	ARS1329	13	805116	805338	804784	806319	1	804237	805493	1	805161	805161	+	111838	537075	0.0467572	0.117664	1	0	1	0	0	NA	NA
Confirmed ARS	XIII-815	ARS1330	13	815341	815567	814787	815675	1	814787	815675	1	815390	815390	+	101609	547304	0.103645	0.193966	1	0	1	1	0	NA	YMR274C
Likely ARS	XIII-837		13	836823	838167	837168	837766	1	837168	838022	1	837467	NA	NA	79532	569381	0.0595071	0.00608436	1	0	0	0	0	NA	NA
Likely ARS	XIII-879		13	877553	879907	877942	878941	1	877942	878616	1	878279	NA	NA	38720	610193	0.0186179	0.0737238	0	0	0	0	0	YMR304W	NA
Confirmed ARS	XIII-898	ARS1332	13	897804	898040	897456	898865	1	896997	898865	1	897977	897977	-	19022	629891	0.102724	0.176801	1	0	0	0	0	NA	NA
Confirmed ARS	XIV-29	ARS1405	14	28467	28699	27298	29156	1	27511	29774	1	28583	NA	NA	12464	600228	0.0607014	-0.0537421	0	0	0	0	0	NA	YNL326C
Confirmed ARS	XIV-62	ARS1406	14	61597	61894	61170	61877	1	60935	61877	1	61857	61857	-	45738	566954	-0.0169503	0.0581426	0	0	0	0	0	NA	NA
Confirmed ARS	XIV-90	ARS1407	14	89528	89802	89070	89831	1	89559	90100	1	89755	89755	-	73636	539056	-0.0589607	0.0987793	0	0	0	0	0	NA	NA
Likely ARS	XIV-127		14	125623	127807	125158	127200	1	125158	127585	1	126411	NA	NA	110292	502400	-0.0826066	-0.00494228	0	0	0	0	0	YNL273W	NA
Confirmed ARS	XIV-170	ARS1411	14	169566	169804	169379	170146	1	169379	170991	1	169748	169748	-	153629	459064	-0.0603827	0.0154757	0	0	0	0	0	NA	YNL253W
Confirmed ARS	XIV-196	ARS1412	14	196055	196291	195371	196522	1	195371	196871	1	196225	196225	-	180106	432586	-0.0978997	-0.00807083	0	0	0	0	0	NA	NA
Confirmed ARS	XIV-250	ARS1413	14	250259	250506	249953	250868	1	249719	251243	1	250493	250493	-	234374	378318	-0.039254	0.0223746	0	0	0	0	0	NA	YNL211C
Confirmed ARS	XIV-280	ARS1414	14	279875	280108	279207	280325	1	279207	280722	1	279795	279795	+	263676	349016	0.0791205	0.0779843	0	0	0	0	0	YNL192W	NA
Confirmed ARS	XIV-322	ARS1415	14	321917	322210	321647	322815	1	321454	322815	1	321999	321999	+	305880	306812	-0.0324342	0.206384	1	0	0	0	0	NA	NA
Likely ARS	XIV-352		14	348469	355469	351659	353892	1	NA	NA	0	352775	NA	NA	336656	276036	-0.0439513	0.020279	0	0	0	0	0	NA	NA
Confirmed ARS	XIV-412	ARS1417	14	412263	412493	412098	412704	1	412098	412704	1	412439	412439	-	368630	216372	-0.0320038	0.0114949	0	0	0	0	0	NA	NA
Confirmed ARS	XIV-449	ARS1419	14	449343	449588	448648	450405	1	448648	450749	1	449534	449534	-	331535	179278	0.0280792	0.027127	0	0	0	0	0	NA	NA
Confirmed ARS	XIV-499	ARS1420	14	498987	499232	498859	499627	1	498859	499416	1	499036	499036	+	282033	129776	0.0172567	0.0661783	0	0	0	0	0	NA	NA
Confirmed ARS	XIV-546	ARS1421	14	545966	546201	545490	546646	1	545490	546259	1	546146	546146	-	234923	82665.5	0.0897242	0.155648	1	0	0	0	0	NA	NA
Confirmed ARS	XIV-561	ARS1422	14	561106	561384	561082	561391	1	561082	561391	1	561327	561327	-	219742	67484.5	0.0922754	0.0895037	1	0	0	0	0	NA	NA
Confirmed ARS	XIV-610	ARS1424	14	609458	609706	609448	609841	1	608203	610686	1	609582	NA	NA	171487	19229.5	0.144146	0.0993538	1	0	1	0	0	NA	YNL012W
Confirmed ARS	XIV-636	ARS1426	14	635660	635901	635449	636506	1	634797	636506	1	635831	635831	-	145238	7019.5	0.160662	0.163063	1	1	1	0	1	NA	YNR004W
Confirmed ARS	XIV-692	ARS1427	14	691482	691727	691062	692421	1	690168	692973	1	691678	691678	-	89391	62866.5	-0.00965475	0.0113994	0	0	0	0	0	NA	NA
Likely ARS	XIV-714		14	712633	714697	712935	714868	1	712935	714868	1	713816	NA	NA	67253	85004.5	-0.0108104	0.0210028	0	0	0	0	0	NA	YNR049C
Novel ARS	XIV-731		14	NA	NA	NA	NA	1	731059	731257	1	731158	NA	NA	49911	102346	-0.00285836	-0.0358514	0	0	0	0	0	NA	NA
Likely ARS	XIV-739		14	737003	740237	737776	739375	1	737776	739375	1	738713	738713	+	42356	109902	-0.0505789	-0.0117542	0	0	0	0	0	NA	NA
Likely ARS	XIV-764		14	763353	765237	763770	765049	1	763457	765307	1	764353	764353	-	16716	135542	0.0328385	-0.078587	0	0	0	0	0	NA	NA
Likely ARS	XV-19		15	18367	20227	14856	19423	1	14856	19423	1	18895	NA	NA	14087	307748	-0.118069	-0.0786494	0	0	0	0	0	NA	NA
Confirmed ARS	XV-36	ARS1506.5	15	35667	35903	35475	36355	1	35475	36355	1	35785	NA	NA	30977	290858	0.0518999	-0.0653152	0	0	0	0	0	NA	NA
Confirmed ARS	XV-73	ARS1507	15	72636	72872	71719	73362	1	71719	73692	1	72686	72686	+	67878	253957	-0.00154744	0.0990616	0	0	0	0	0	YOL132W	NA
Confirmed ARS	XV-85	ARS1508	15	85195	85444	84902	85684	1	84614	85684	1	85360	85360	-	80552	241283	0.0258652	0.0918605	0	0	0	0	0	NA	NA
Confirmed ARS	XV-114	ARS1509	15	113843	114084	113751	114185	1	113751	113931	1	113963	NA	NA	109155	212680	0.134313	0.0268212	1	0	1	1	0	NA	NA
Confirmed ARS	XV-155	ARS1509.5	15	154972	155462	154796	155145	1	154796	155412	1	155217	NA	NA	150409	171426	0.111737	0.0454008	1	0	0	0	0	NA	NA
Confirmed ARS	XV-167	ARS1510	15	166974	167220	166448	167627	1	165960	167627	1	167001	167001	+	162193	159642	0.117693	0.161812	1	0	0	0	0	NA	NA
Confirmed ARS	XV-228	ARS1510.5	15	227481	228117	227415	227744	1	227415	228166	1	227612	NA	NA	222804	99031	0.0242873	0.0662297	1	0	0	0	0	NA	NA
Confirmed ARS	XV-278	ARS1511	15	277529	277778	276873	278091	1	276873	278091	1	277733	277733	-	272925	48910	0.211339	0.189743	1	1	1	1	1	NA	NA
Likely ARS	XV-309		15	308463	310157	308149	309806	1	308860	309806	1	309265	309265	-	304457	17378	0.0896566	0.0944731	1	0	1	0	0	NA	NA
Likely ARS	XV-332		15	331493	332707	NA	NA	0	331822	332523	1	332172	NA	NA	327364	5529	0.107635	0.174368	1	1	1	1	1	YOR003W	NA
Confirmed ARS	XV-337	ARS1513	15	337279	337528	337179	337597	1	336502	337865	1	337484	337484	-	332676	10841	0.126196	0.204143	1	1	1	1	1	NA	YOR005C
Dubious ARS	XV-348		15	347633	348862	347541	349001	1	347541	349001	1	348247	NA	NA	343439	21604	0.179886	0.102095	1	1	1	1	1	NA	NA
Likely ARS	XV-354		15	353743	354887	353982	355487	1	354446	355691	1	354666	NA	NA	349858	28023	0.144766	-0.00405733	1	0	1	0	0	NA	NA
Confirmed ARS	XV-437	ARS1513.5	15	436732	436966	436663	437290	1	436211	437601	1	436869	436869	-	432061	110226	-0.0101741	0.136247	1	0	0	0	0	NA	NA
Likely ARS	XV-459		15	458023	459327	1	1	1	458678	458977	1	458675	NA	NA	453867	132032	-0.00423845	0.0956682	0	0	0	0	0	NA	NA
Likely ARS	XV-464		15	463698	464877	463221	464253	1	463221	464253	1	463975	NA	NA	459167	137332	0.00546636	0.0847111	0	0	0	0	0	NA	NA
Confirmed ARS	XV-490	ARS1514	15	489645	490129	489292	490058	1	489079	490221	1	489887	NA	NA	485079	163244	-0.0202074	0.090506	0	0	0	0	0	NA	NA
Likely ARS	XV-497		15	496203	498207	496548	497168	1	496548	498201	1	496858	NA	NA	492050	170215	0.00316857	0.0539395	0	0	0	0	0	YOR092W	NA
Confirmed ARS	XV-567	ARS1516	15	566409	566643	566326	567339	1	566084	567928	1	566598	566598	-	508960	239955	-0.0356652	0.0170476	0	0	0	0	0	NA	NA
Confirmed ARS	XV-601	ARS1517	15	600885	600960	600815	601774	1	600815	601774	1	600938	600938	-	474620	274295	-0.0239104	-0.0524603	0	0	0	0	0	NA	NA
Likely ARS	XV-618		15	616913	618427	NA	NA	0	617165	617842	1	617503	NA	NA	458055	290860	-0.0722935	-0.00459126	0	0	0	0	0	NA	NA
Confirmed ARS	XV-657	ARS1519	15	656632	656876	655769	657044	1	655769	657845	1	656700	656700	+	418858	330057	-0.0634929	-0.00568518	0	0	0	0	0	NA	NA
Likely ARS	XV-682		15	680823	683197	681296	681746	1	681296	681746	1	681366	681366	-	394192	354723	-0.0493062	0.0344503	0	0	0	0	0	NA	NA
Confirmed ARS	XV-730	ARS1521	15	729739	729969	728627	729928	1	728808	729928	1	729854	NA	NA	345704	403211	-0.0848472	-0.0804744	0	0	0	0	0	NA	NA
Confirmed ARS	XV-767	ARS1523	15	766617	766862	765874	768094	1	765386	767208	1	766739	NA	NA	308819	440096	-0.0276386	0.0452246	0	0	0	0	0	NA	NA
Confirmed ARS	XV-783	ARS1524	15	783344	783563	783222	784375	1	783222	784375	1	783385	783385	+	292173	456742	-0.0763084	-0.0219093	0	0	0	0	0	NA	YOR238W
Likely ARS	XV-855		15	854173	856027	854030	855255	1	853699	855255	1	854714	NA	NA	220844	528071	0.0681428	0.130908	0	0	0	0	0	NA	NA
Confirmed ARS	XV-874	ARS1526	15	874190	874434	873274	875100	1	873539	875100	1	874369	874369	-	201189	547726	0.0971267	0.15093	0	0	0	0	0	NA	NA
Likely ARS	XV-902		15	901383	903147	NA	NA	1	902196	902196	1	902222	NA	NA	173336	575579	0.00588101	0.12386	0	0	0	0	0	YOR313C	NA
Confirmed ARS	XV-908	ARS1528	15	908288	908537	907557	908747	1	907557	908747	1	908305	908305	+	167253	581662	-0.00543584	0.140994	0	0	0	0	0	NA	NA
Confirmed ARS	XV-982	ARS1529	15	981454	981690	980811	981948	1	980811	982652	1	981572	NA	NA	93986	654929	0.0343177	0.0995147	0	0	0	0	0	NA	YOR346W
Dubious ARS	XV-999		15	997703	999357	1	1	1	998172	998457	1	998530	NA	NA	77028	671887	0.000889277	0.0168916	0	0	0	0	0	YOR353C	NA
Dubious ARS	XV-1011		15	1003760	1018760	1012322	1013465	1	NA	NA	1	1012893	NA	NA	62665	686250	-0.0113034	-0.0849547	0	0	0	0	0	NA	NA
Confirmed ARS	XV-1054	ARS1529.5	15	1053490	1053901	1053022	1054599	1	1053022	1054306	1	1053695	NA	NA	21863	727052	0.0959101	0.162062	1	0	0	0	0	NA	NA
Likely ARS	XV-1058		15	1056048	1059952	1057708	1057972	1	1057453	1058262	1	1057840	NA	NA	17718	731197	0.114457	0.146549	1	0	0	0	0	NA	NA
Likely ARS	XV-1072		15	1071098	1072802	1071348	1071348	1	1071348	1071348	1	1071950	NA	NA	3608	745307	-0.00648065	-0.0132851	0	0	0	0	0	YOR388C	NA
Confirmed ARS	XVI-43	ARS1604	16	42976	43212	42416	43753	1	42416	44262	1	43163	43163	-	26150	512848	-0.0123278	0.0235928	0	0	0	0	0	NA	NA
Dubious ARS	XVI-57		16	49278	64278	NA	NA	0	55153	55153	1	55285	NA	NA	38272	500726	0.0349599	0.0367167	0	0	0	0	0	NA	YPL258C
Confirmed ARS	XVI-73	ARS1605	16	73038	73283	71766	73393	1	71766	73393	1	73205	73205	-	56192	482806	-0.0105916	0.107042	0	0	0	0	0	NA	YPL253C
Likely ARS	XVI-91		16	89758	92975	89798	90700	1	89513	90700	1	90249	NA	NA	73236	465762	-0.00694662	0.0916241	0	0	0	0	0	YPL243W	NA
Confirmed ARS	XVI-117	ARS1607	16	116505	116765	115986	116997	1	116372	117521	1	116592	116592	+	99579	439418	-0.00948507	0.0554349	0	0	0	0	0	NA	NA
Likely ARS	XVI-163		16	161693	163447	161600	163038	1	161600	163038	1	162470	162470	+	145457	393540	-0.118852	-0.00744773	0	0	0	0	0	NA	NA
Likely ARS	XVI-191		16	189963	191457	190152	190997	1	190997	190997	1	190710	NA	NA	173697	365300	-0.0767327	-0.0117044	0	0	0	0	0	YPL189W	NA
Novel ARS	XVI-193		16	NA	NA	192987	193254	1	192669	192669	1	192962	NA	NA	175949	363048	-0.0865578	-0.0162195	0	0	0	0	0	NA	NA
Confirmed ARS	XVI-211	ARS1609	16	210467	211723	210384	211375	1	210384	211937	1	210921	NA	NA	193908	345090	-0.0558057	-0.0750306	0	0	0	0	0	NA	NA
Novel ARS	XVI-224		16	NA	NA	NA	NA	0	224103	224571	1	224337	NA	NA	207324	331674	-0.0700348	-0.0835754	0	0	0	0	0	NA	NA
Likely ARS	XVI-262		16	261168	262687	261015	262734	1	260496	262734	1	261927	NA	NA	244914	294084	-0.0356331	0.0938799	0	0	0	0	0	YPL153C	NA
Confirmed ARS	XVI-290	ARS1614	16	289483	289704	288957	290301	1	288142	290651	1	289529	289529	+	272516	266482	-0.00176998	0.134644	0	0	0	0	0	NA	NA
Dubious ARS	XVI-299		16	297813	299287	NA	NA	1	298319	298319	1	298484	NA	NA	281471	257526	-0.0258038	0.0985411	0	0	0	0	0	NA	NA
Likely ARS	XVI-304		16	303433	305027	304290	304290	1	NA	NA	1	304253	NA	NA	287240	251758	-0.0462177	0.0458371	0	0	0	0	0	NA	YPL130W
Likely ARS	XVI-318		16	316743	318397	317511	317511	1	317511	318027	1	317769	NA	NA	300756	238242	-0.128779	-0.0038607	0	0	0	0	0	YPL123C	NA
Likely ARS	XVI-332		16	331043	332607	331700	332034	1	331174	332537	1	331867	NA	NA	314854	224144	-0.0513498	-0.000877171	0	0	0	0	0	NA	NA
Confirmed ARS	XVI-385	ARS1618	16	384536	384784	383879	384449	1	383464	385612	1	384591	384591	+	367578	171420	-0.0170602	0.103488	0	0	0	0	0	NA	NA
Confirmed ARS	XVI-418	ARS1619	16	418132	418359	416977	419119	1	416977	418808	1	418177	418177	+	401164	137834	0.121714	0.205681	1	0	0	0	0	NA	NA
Dubious ARS	XVI-428		16	427273	428757	427670	427869	1	427670	427670	1	427636	NA	NA	410623	128374	0.116875	0.125117	0	0	0	0	0	YPL066W	YPL065W
Confirmed ARS	XVI-457	ARS1620.5	16	456557	456805	456192	457389	1	455439	457752	1	456681	NA	NA	439668	99329.5	0.00085751	0.0892778	0	0	0	0	0	NA	NA
Confirmed ARS	XVI-512	ARS1621	16	511619	511940	511001	512383	1	510581	512383	1	511703	511703	+	428560	44307.5	0.0716742	0.0859411	0	0	0	0	0	NA	NA
Likely ARS	XVI-553		16	552403	554287	553421	553421	1	553421	553984	1	553475	NA	NA	386788	2535.5	0.109342	0.137912	1	0	0	0	0	NA	NA
Confirmed ARS	XVI-564	ARS1622	16	563822	564061	563025	564954	1	562312	565295	1	563876	563876	+	376387	7865.5	0.0785593	0.155615	1	0	1	0	0	NA	YPR003C
Likely ARS	XVI-584		16	583493	585147	584060	584431	1	583559	584431	1	584245	NA	NA	356018	28234.5	0.00523498	0.0596907	0	0	0	0	0	NA	YPR011C
Confirmed ARS	XVI-634	ARS1623	16	633868	634117	633325	634555	1	633325	634555	1	633920	633920	+	306343	77909.5	0.110946	0.17225	0	0	0	0	0	NA	YPR032W
Confirmed ARS	XVI-685	ARS1624	16	684383	684632	683903	684560	1	684194	684560	1	684404	684404	+	255859	128394	0.0211515	0.0790257	1	0	0	0	0	NA	YPR068C
Confirmed ARS	XVI-696	ARS1625	16	695432	695681	695108	695789	1	695411	695789	1	695464	695464	+	244799	139454	0.0137237	0.0851057	0	0	0	0	0	NA	NA
Confirmed ARS	XVI-749	ARS1626	16	749094	749341	748973	749481	1	748190	750066	1	749217	NA	NA	191046	193206	-0.0937731	-0.0214273	0	0	0	0	0	NA	NA
Confirmed ARS	XVI-777	ARS1626.5	16	776921	777152	776470	777523	1	776470	778171	1	777095	777095	-	163168	221084	0.0727779	0.049873	0	0	0	0	0	NA	NA
Confirmed ARS	XVI-819	ARS1627	16	819153	819393	818685	820337	1	819009	819683	1	819340	819340	-	120923	263330	0.00289381	0.123673	0	0	0	0	0	NA	NA
Confirmed ARS	XVI-843	ARS1628	16	842646	842894	842236	843270	1	841987	843775	1	842770	NA	NA	97493	286760	0.0582356	0.121087	0	0	0	0	0	NA	NA
Dubious ARS	XVI-864		16	863303	864667	863776	864071	1	NA	NA	1	863923	NA	NA	76340	307912	0.0415952	0.0284049	0	0	0	0	0	YPR160W	NA
Confirmed ARS	XVI-881	ARS1630	16	880854	881102	880243	881919	1	880786	882315	1	880904	880904	+	59359	324894	-0.0529819	-0.0627963	0	0	0	0	0	NA	NA
Novel ARS	XVI-924		16	NA	NA	923615	924383	1	923445	924383	1	923999	NA	NA	16264	367988	-0.0621978	0.00379296	0	0	0	0	0	NA	NA
