# Supplementary material for: Separation of DNA Replication from the Assembly of Break-Competent Meiotic Chromosomes
Source: PLoS Genet. 2012 May 17;8(5):e1002643. doi: 10.1371/journal.pgen.1002643 (PMC3355065; doi:10.1371/journal.pgen.1002643)
Supplement: Table S2 — Mitosis- and meiosis-specific Mcm2-7 binding sites. (XLS) [file pgen.1002643.s010.xls]

## Sheet: mastermcmlist.txt
column definitions:
Genomic location	region where origin is located
Chromosome	Chromosome
Position	Origin position (base pairs)
meiotic expr	log expression in meiosis
mitotic exp	log expression in mitosis
change in expression	log mitotic expr minus log meiotic expr
CDS	Gene origin is located within
promoter	Promoter origin is located within
gene	commong name of gene
SUT or MUT?	Overlapping unannotated transcript
Genomic.location	Name	Chromosome	Position	meiotic expr	mitotic expr	change in expression	CDS	promoter	gene	SUT or MUT?
mitosis specific Mcm2-7 sites
IV-1102		4	1102022	0.491621	-1.41515	-1.90677	0	YDR317W		MUT291,292
VII-621		7	620829	1.58433	-1.94886	3.53319	0	0		SUT1607
VII-1005		7	1004622	-0.88565	-0.533669	-0.351981	0	YGR256W		SUT1531
VII-1037		7	1039273	1.02659	-2.11414	3.14073	0	YGR273C
VIII-403		8	406292	1.74938	0.0413615	1.70801	0	0
XI-141		11	145940	-0.123029	0.0930109	-0.21604	0	0
XII-94		12	93908	'NA'	'NA'	'NA'	0	0
XII-599		12	599432	'NA'	'NA'	'NA'	0	0
XIII-468	ARS1316	13	468322	3.61324	-0.902962	4.51621	0	0
XV-618		15	617503	'NA'	-0.498088	'NA'	0	0
XVI-57		16	55285	-0.0205874	-0.581875	0.561288	0	YPL258C
XVI-224		16	224337	-0.965326	0.413237	-1.37856	0	0
I-8	ARS103	1	8273	0.286737	-1.91443	2.20117	YAL067C	0	SEO1
II-774	ARS227	2	774133	0.747725	-0.52793	1.27565	YBR285W	0
IV-899		4	898832	-1.39217	-0.463081	-0.929085	YDR216W	0
IV-1034	ARS430.5	4	1033750	4.63481	-1.68545	6.32026	YDR285W	0	ZIP1
VIII-381		8	380736	0.241208	-1.37555	1.61676	YHR140W	0
IX-249		9	248319	-0.919797	-1.99018	1.07039	YIL057C	0
IX-226		9	225813	'NA'	-1.85589	'NA'	YIL073C	0	SPO22
XI-236		11	235935	1.48758	-1.42462	2.9122	YKL107W	0
XI-633		11	633148	-0.322221	-1.0559	0.733681	YKR098C	0
XV-332		15	332172	2.79087	-0.43037	3.22124	YOR003W	0	YSP3
meiosis specific Mcm2-7 sites
IV-236	ARS409.5	4	236059	0.32373	1.60634	-1.28261	0	0
IV-444		4	443999	-1.48323	1.39113	-2.87436	0	0
IV-1385		4	1385425	'NA'	2.53086	'NA'	0	0
VI-91		6	90916	-0.675075	-0.716163	0.0410881	0	YFL023W	BUD27
VII-118	ARS706	7	117713	0.076163	0.286696	-0.210533	0	0
VIII-342		8	349291	0.221289	-0.618029	0.839318	0	YHR120W	MSH1
XI-43		11	42318	-0.396207	0.485547	-0.881753	0	0
XI-196	ARS1106.3	11	196161	0.150149	-0.681157	0.831305	0	YKL130C	SHE2
XII-688		12	687576	0.810328	-1.18962	1.99994	0	0
XIV-352		14	352775	-0.350677	-0.153185	-0.197492	0	0
VIII-111		8	111059	0.39487	-0.0998136	0.494684	YHR003C	0
VIII-198		8	199596	0.172913	0.891855	-0.718942	YHR047C	0	AAP1
IX-190		9	189993	0.332267	-1.56838	1.90065	YIL092W	0
