# Supplementary material for: Separation of DNA Replication from the Assembly of Break-Competent Meiotic Chromosomes
Source: PLoS Genet. 2012 May 17;8(5):e1002643. doi: 10.1371/journal.pgen.1002643 (PMC3355065; doi:10.1371/journal.pgen.1002643)
Supplement: Table S5 — Smoothed predicted profiles used in this study. (XLS) [file pgen.1002643.s013.xls]

## Sheet: allprofiles.txt
column descriptions:
chr	chromosome
start	position (bp)
G1	G1 control profile
mitS	mitotic S-phase profile
meiS	meiotic S-phase profile
mitHU_WT	mitotic HU profile wild-tyep cells
meiHU_WT	meiotic HU profile wild-type cells
meiHU_sml1	meiotic HU profile sml1 delete cells
meiHU_rec8	meiotic HU profile rec8 delete cells
meiHU_spo11	meiotic HU profile spo11 delete cells
chr	start	G1	mitS	meiS	mitHU_WT	meiHU_WT	meiHU_sml1	meiHU_rec8	meiHU_spo11
1	2262	-0.0406567	-0.107378	0.120459	-0.0743394	0.0132829	0.0437921	0.0418765	-0.0329939
1	2312	-0.0401812	-0.106886	0.120537	-0.0738343	0.01276	0.0437967	0.0414176	-0.0331792
1	2362	-0.0397056	-0.106394	0.120615	-0.073329	0.0122371	0.0438013	0.0409586	-0.0333646
1	2412	-0.0392301	-0.105903	0.120693	-0.0728237	0.0117142	0.0438058	0.0404996	-0.03355
1	2462	-0.0387545	-0.105411	0.120771	-0.0723184	0.0111912	0.0438104	0.0400405	-0.0337354
1	2512	-0.0382789	-0.104919	0.120849	-0.0718132	0.0106683	0.043815	0.0395815	-0.0339208
1	2562	-0.0378034	-0.104427	0.120927	-0.071308	0.0101454	0.0438196	0.0391225	-0.0341061
1	2612	-0.037328	-0.103936	0.121004	-0.0708029	0.00962263	0.0438241	0.0386636	-0.0342914
1	2662	-0.0368526	-0.103444	0.121082	-0.0702979	0.00909999	0.0438286	0.0382048	-0.0344766
1	2712	-0.0363774	-0.102953	0.121159	-0.0697932	0.00857753	0.0438332	0.0377462	-0.0346617
1	2762	-0.0359024	-0.102461	0.121236	-0.0692887	0.00805527	0.0438377	0.0372877	-0.0348467
1	2812	-0.0354275	-0.10197	0.121313	-0.0687845	0.00753326	0.0438421	0.0368295	-0.0350315
1	2862	-0.0349528	-0.10148	0.121389	-0.0682805	0.00701153	0.0438466	0.0363714	-0.0352162
1	2912	-0.0344783	-0.100989	0.121465	-0.067777	0.00649011	0.043851	0.0359136	-0.0354007
1	2962	-0.0340041	-0.100499	0.12154	-0.0672738	0.00596905	0.0438553	0.0354562	-0.035585
1	3012	-0.0335302	-0.100009	0.121615	-0.0667711	0.00544838	0.0438597	0.034999	-0.035769
1	3062	-0.0330565	-0.0995192	0.121689	-0.0662688	0.00492814	0.0438639	0.0345422	-0.0359528
1	3112	-0.0325832	-0.09903	0.121763	-0.0657671	0.00440836	0.0438682	0.0340857	-0.0361363
1	3162	-0.0321102	-0.0985411	0.121836	-0.0652659	0.00388908	0.0438723	0.0336297	-0.0363196
1	3212	-0.0316376	-0.0980527	0.121908	-0.0647653	0.00337034	0.0438765	0.0331742	-0.0365025
1	3262	-0.0311654	-0.0975648	0.12198	-0.0642654	0.00285217	0.0438805	0.032719	-0.0366851
1	3312	-0.0306937	-0.0970774	0.12205	-0.0637661	0.0023346	0.0438845	0.0322644	-0.0368673
1	3362	-0.0302224	-0.0965905	0.12212	-0.0632676	0.00181769	0.0438884	0.0318104	-0.0370491
1	3412	-0.0297515	-0.0961041	0.122189	-0.0627698	0.00130145	0.0438923	0.0313569	-0.0372306
1	3462	-0.0292812	-0.0956183	0.122257	-0.0622729	0.00078596	0.043896	0.030904	-0.0374116
1	3512	-0.0288114	-0.0951332	0.122325	-0.0617768	0.000271259	0.0438997	0.0304517	-0.0375921
1	3562	-0.0283422	-0.0946487	0.122391	-0.0612817	-0.000242593	0.0439034	0.0300002	-0.0377721
1	3612	-0.0278735	-0.0941649	0.122456	-0.0607876	-0.00075554	0.0439069	0.0295494	-0.0379516
1	3662	-0.0274055	-0.0936819	0.122521	-0.0602946	-0.00126753	0.0439104	0.0290994	-0.0381305
1	3712	-0.0269381	-0.0931997	0.122584	-0.0598027	-0.0017785	0.0439138	0.0286502	-0.0383088
1	3762	-0.0264714	-0.0927183	0.122646	-0.059312	-0.00228839	0.0439171	0.0282019	-0.0384864
1	3812	-0.0260053	-0.0922378	0.122708	-0.0588225	-0.00279716	0.0439203	0.0277546	-0.0386634
1	3862	-0.0255401	-0.0917582	0.122768	-0.0583344	-0.00330474	0.0439235	0.0273082	-0.0388397
1	3912	-0.0250755	-0.0912795	0.122827	-0.0578477	-0.00381109	0.0439265	0.0268629	-0.0390152
1	3962	-0.0246118	-0.0908019	0.122886	-0.0573624	-0.00431613	0.0439295	0.0264187	-0.0391899
1	4012	-0.0241488	-0.0903252	0.122943	-0.0568786	-0.00481983	0.0439324	0.0259755	-0.0393638
1	4062	-0.0236868	-0.0898496	0.122999	-0.0563963	-0.00532212	0.0439352	0.0255335	-0.0395368
1	4112	-0.0232255	-0.0893752	0.123054	-0.0559157	-0.00582294	0.0439379	0.0250928	-0.039709
1	4162	-0.0227652	-0.0889018	0.123107	-0.0554368	-0.00632224	0.0439406	0.0246533	-0.0398802
1	4212	-0.0223058	-0.0884297	0.12316	-0.0549597	-0.00681997	0.0439431	0.0242151	-0.0400504
1	4262	-0.0218474	-0.0879588	0.123211	-0.0544843	-0.00731607	0.0439455	0.0237783	-0.0402197
1	4312	-0.0213899	-0.0874892	0.123261	-0.0540108	-0.00781048	0.0439479	0.0233428	-0.0403879
1	4362	-0.0209334	-0.0870208	0.12331	-0.0535393	-0.00830315	0.0439502	0.0229088	-0.0405551
1	4412	-0.020478	-0.0865539	0.123358	-0.0530697	-0.00879402	0.0439523	0.0224763	-0.0407212
1	4462	-0.0200237	-0.0860883	0.123404	-0.0526023	-0.00928303	0.0439544	0.0220454	-0.0408861
1	4512	-0.0195704	-0.0856241	0.12345	-0.0521369	-0.00977014	0.0439564	0.021616	-0.0410499
1	4562	-0.0191182	-0.0851614	0.123494	-0.0516737	-0.0102553	0.0439582	0.0211883	-0.0412125
1	4612	-0.0186672	-0.0847002	0.123536	-0.0512127	-0.0107384	0.04396	0.0207622	-0.0413738
1	4662	-0.0182173	-0.0842404	0.123578	-0.050754	-0.0112196	0.0439618	0.0203378	-0.0415339
1	4712	-0.0177685	-0.0837823	0.123618	-0.0502976	-0.0116986	0.0439634	0.0199151	-0.0416927
1	4762	-0.0173209	-0.0833257	0.123657	-0.0498435	-0.0121755	0.043965	0.0194942	-0.0418502
1	4812	-0.0168745	-0.0828707	0.123695	-0.0493918	-0.0126503	0.0439665	0.0190752	-0.0420063
1	4862	-0.0164292	-0.0824173	0.123731	-0.0489426	-0.0131228	0.0439679	0.0186579	-0.0421611
1	4912	-0.0159851	-0.0819656	0.123767	-0.0484959	-0.0135931	0.0439693	0.0182425	-0.0423144
1	4962	-0.0155423	-0.0815156	0.123801	-0.0480517	-0.0140611	0.0439706	0.0178291	-0.0424663
1	5012	-0.0151006	-0.0810672	0.123834	-0.04761	-0.0145267	0.0439719	0.0174176	-0.0426168
1	5062	-0.0146602	-0.0806207	0.123866	-0.0471711	-0.01499	0.0439732	0.0170081	-0.0427658
1	5112	-0.014221	-0.0801759	0.123896	-0.0467347	-0.0154508	0.0439744	0.0166006	-0.0429132
1	5162	-0.0137831	-0.0797329	0.123926	-0.0463012	-0.0159092	0.0439756	0.0161951	-0.0430591
1	5212	-0.0133465	-0.0792917	0.123954	-0.0458703	-0.016365	0.0439768	0.0157918	-0.0432034
1	5262	-0.0129111	-0.0788524	0.123982	-0.0454423	-0.0168183	0.0439779	0.0153906	-0.0433461
1	5312	-0.012477	-0.078415	0.124008	-0.0450172	-0.017269	0.0439791	0.0149915	-0.0434872
1	5362	-0.0120443	-0.0779796	0.124033	-0.0445949	-0.0177171	0.0439802	0.0145947	-0.0436266
1	5412	-0.0116128	-0.077546	0.124057	-0.0441756	-0.0181625	0.0439813	0.0142001	-0.0437643
1	5462	-0.0111827	-0.0771144	0.12408	-0.0437593	-0.0186052	0.0439824	0.0138078	-0.0439003
1	5512	-0.0107539	-0.0766849	0.124102	-0.0433461	-0.0190451	0.0439836	0.0134178	-0.0440345
1	5562	-0.0103265	-0.0762574	0.124122	-0.0429359	-0.0194821	0.0439847	0.0130301	-0.0441669
1	5612	-0.00990045	-0.0758319	0.124142	-0.0425289	-0.0199164	0.0439859	0.0126449	-0.0442975
1	5662	-0.00947578	-0.0754085	0.124161	-0.0421251	-0.0203477	0.0439871	0.012262	-0.0444263
1	5712	-0.00905249	-0.0749873	0.124178	-0.0417244	-0.0207761	0.0439883	0.0118816	-0.0445532
1	5762	-0.0086306	-0.0745682	0.124195	-0.041327	-0.0212016	0.0439896	0.0115037	-0.0446783
1	5812	-0.0082101	-0.0741512	0.124211	-0.0409329	-0.0216241	0.0439909	0.0111283	-0.0448014
1	5862	-0.007791	-0.0737364	0.124225	-0.040542	-0.0220436	0.0439923	0.0107553	-0.0449226
1	5912	-0.0073733	-0.0733238	0.124239	-0.0401545	-0.0224601	0.0439937	0.0103849	-0.0450419
1	5962	-0.00695701	-0.0729135	0.124251	-0.0397703	-0.0228735	0.0439952	0.0100171	-0.0451592
1	6012	-0.00654214	-0.0725053	0.124263	-0.0393895	-0.0232838	0.0439968	0.00965185	-0.0452745
1	6062	-0.00612869	-0.0720995	0.124274	-0.0390121	-0.023691	0.0439985	0.0092892	-0.0453879
1	6112	-0.00571666	-0.0716959	0.124284	-0.0386381	-0.0240952	0.0440002	0.00892917	-0.0454992
1	6162	-0.00530605	-0.0712947	0.124292	-0.0382675	-0.0244961	0.0440021	0.00857178	-0.0456085
1	6212	-0.00489688	-0.0708957	0.1243	-0.0379005	-0.0248939	0.0440041	0.00821707	-0.0457157
1	6262	-0.00448915	-0.0704992	0.124307	-0.0375369	-0.0252884	0.0440061	0.00786505	-0.0458208
1	6312	-0.00408286	-0.070105	0.124313	-0.0371769	-0.0256797	0.0440084	0.00751574	-0.0459239
1	6362	-0.00367802	-0.0697132	0.124319	-0.0368204	-0.0260678	0.0440107	0.00716917	-0.0460248
1	6412	-0.00327463	-0.0693238	0.124323	-0.0364675	-0.0264526	0.0440132	0.00682536	-0.0461236
1	6462	-0.00287269	-0.0689368	0.124326	-0.0361182	-0.026834	0.0440158	0.00648433	-0.0462203
1	6512	-0.00247222	-0.0685524	0.124329	-0.0357726	-0.0272122	0.0440186	0.0061461	-0.0463148
1	6562	-0.00207321	-0.0681704	0.124331	-0.0354306	-0.0275869	0.0440215	0.0058107	-0.0464071
1	6612	-0.00167567	-0.0677909	0.124332	-0.0350923	-0.0279583	0.0440246	0.00547814	-0.0464971
1	6662	-0.00127961	-0.0674139	0.124332	-0.0347577	-0.0283262	0.0440279	0.00514846	-0.046585
1	6712	-0.000885023	-0.0670395	0.124331	-0.0344269	-0.0286908	0.0440314	0.00482166	-0.0466706
1	6762	-0.000491924	-0.0666676	0.124329	-0.0340998	-0.0290518	0.044035	0.00449778	-0.0467539
1	6812	-0.000100311	-0.0662984	0.124327	-0.0337765	-0.0294094	0.0440389	0.00417682	-0.046835
1	6862	0.000289814	-0.0659317	0.124324	-0.033457	-0.0297635	0.044043	0.00385879	-0.0469137
1	6912	0.000678449	-0.0655676	0.12432	-0.0331413	-0.0301141	0.0440472	0.00354368	-0.0469902
1	6962	0.00106559	-0.0652061	0.124316	-0.0328293	-0.0304612	0.0440517	0.0032315	-0.0470645
1	7012	0.00145125	-0.0648472	0.12431	-0.0325212	-0.0308048	0.0440563	0.00292226	-0.0471364
1	7062	0.0018354	-0.064491	0.124304	-0.0322168	-0.0311449	0.0440612	0.00261596	-0.047206
1	7112	0.00221807	-0.0641373	0.124297	-0.0319163	-0.0314816	0.0440663	0.00231261	-0.0472733
1	7162	0.00259923	-0.0637864	0.124289	-0.0316196	-0.0318147	0.0440716	0.0020122	-0.0473384
1	7212	0.0029789	-0.063438	0.124281	-0.0313266	-0.0321443	0.0440771	0.00171475	-0.0474011
1	7262	0.00335706	-0.0630923	0.124272	-0.0310375	-0.0324703	0.0440828	0.00142026	-0.0474615
1	7312	0.00373373	-0.0627493	0.124262	-0.0307522	-0.0327929	0.0440888	0.00112873	-0.0475196
1	7362	0.00410889	-0.062409	0.124251	-0.0304708	-0.0331119	0.0440949	0.000840172	-0.0475754
1	7412	0.00448254	-0.0620713	0.12424	-0.0301931	-0.0334273	0.0441013	0.000554582	-0.0476289
1	7462	0.00485469	-0.0617363	0.124228	-0.0299193	-0.0337393	0.0441079	0.000271968	-0.0476801
1	7512	0.00522533	-0.061404	0.124215	-0.0296494	-0.0340476	0.0441148	-7.6662e-06	-0.0477289
1	7562	0.00559446	-0.0610744	0.124201	-0.0293833	-0.0343525	0.0441219	-0.000284316	-0.0477754
1	7612	0.00596208	-0.0607475	0.124187	-0.029121	-0.0346537	0.0441292	-0.000557977	-0.0478195
1	7662	0.00632818	-0.0604234	0.124172	-0.0288626	-0.0349514	0.0441367	-0.000828644	-0.0478614
1	7712	0.00669277	-0.060102	0.124156	-0.028608	-0.0352455	0.0441445	-0.00109631	-0.0479008
1	7762	0.00705584	-0.0597833	0.12414	-0.0283573	-0.0355361	0.0441526	-0.00136098	-0.047938
1	7812	0.0074174	-0.0594674	0.124123	-0.0281105	-0.035823	0.0441609	-0.00162265	-0.0479727
1	7862	0.00777744	-0.0591542	0.124105	-0.0278676	-0.0361064	0.0441694	-0.0018813	-0.0480052
1	7912	0.00813595	-0.0588438	0.124087	-0.0276285	-0.0363862	0.0441782	-0.00213694	-0.0480352
1	7962	0.00849295	-0.0585361	0.124068	-0.0273933	-0.0366624	0.0441872	-0.00238958	-0.0480629
1	8012	0.00884843	-0.0582311	0.124048	-0.0271619	-0.0369351	0.0441964	-0.00263925	-0.0480883
1	8062	0.0092024	-0.0579289	0.124027	-0.0269343	-0.0372042	0.0442059	-0.00288595	-0.0481114
1	8112	0.00955487	-0.0576293	0.124006	-0.0267105	-0.0374698	0.0442156	-0.00312971	-0.0481322
1	8162	0.00990583	-0.0573324	0.123984	-0.0264905	-0.037732	0.0442255	-0.00337055	-0.0481508
1	8212	0.0102553	-0.0570381	0.123962	-0.0262742	-0.0379906	0.0442356	-0.00360849	-0.048167
1	8262	0.0106032	-0.0567465	0.123938	-0.0260617	-0.0382458	0.0442458	-0.00384353	-0.0481811
1	8312	0.0109497	-0.0564575	0.123914	-0.0258529	-0.0384976	0.0442563	-0.00407571	-0.0481929
1	8362	0.0112947	-0.0561711	0.123889	-0.0256477	-0.038746	0.0442669	-0.00430503	-0.0482025
1	8412	0.0116381	-0.0558872	0.123863	-0.0254463	-0.038991	0.0442776	-0.00453152	-0.0482099
1	8462	0.0119801	-0.0556059	0.123837	-0.0252484	-0.0392326	0.0442886	-0.0047552	-0.0482151
1	8512	0.0123206	-0.0553271	0.123809	-0.0250542	-0.0394708	0.0442996	-0.00497608	-0.0482182
1	8562	0.0126597	-0.0550508	0.123781	-0.0248636	-0.0397057	0.0443108	-0.00519418	-0.0482192
1	8612	0.0129972	-0.054777	0.123752	-0.0246766	-0.0399373	0.0443221	-0.00540952	-0.048218
1	8662	0.0133333	-0.0545057	0.123722	-0.0244932	-0.0401657	0.0443335	-0.00562211	-0.0482147
1	8712	0.0136679	-0.0542368	0.123691	-0.0243132	-0.0403907	0.0443451	-0.00583199	-0.0482094
1	8762	0.0140011	-0.0539703	0.12366	-0.0241369	-0.0406125	0.0443567	-0.00603915	-0.0482019
1	8812	0.0143327	-0.0537063	0.123627	-0.023964	-0.0408311	0.0443684	-0.00624363	-0.0481925
1	8862	0.014663	-0.0534446	0.123594	-0.0237945	-0.0410465	0.0443802	-0.00644544	-0.048181
1	8912	0.0149917	-0.0531853	0.12356	-0.0236286	-0.0412586	0.044392	-0.0066446	-0.0481674
1	8962	0.015319	-0.0529284	0.123525	-0.0234661	-0.0414676	0.0444039	-0.00684113	-0.0481519
1	9012	0.0156449	-0.0526738	0.123488	-0.023307	-0.0416735	0.0444159	-0.00703504	-0.0481344
1	9062	0.0159693	-0.0524215	0.123451	-0.0231512	-0.0418762	0.0444278	-0.00722636	-0.0481149
1	9112	0.0162922	-0.0521714	0.123413	-0.0229988	-0.0420759	0.0444398	-0.00741514	-0.0480935
1	9162	0.0166138	-0.0519236	0.123375	-0.0228498	-0.0422725	0.0444518	-0.0076014	-0.0480702
1	9212	0.0169339	-0.0516779	0.123335	-0.022704	-0.0424661	0.0444637	-0.00778516	-0.0480451
1	9262	0.0172526	-0.0514343	0.123294	-0.0225614	-0.0426568	0.0444757	-0.00796648	-0.0480181
1	9312	0.0175699	-0.0511929	0.123252	-0.022422	-0.0428445	0.0444875	-0.00814536	-0.0479893
1	9362	0.0178858	-0.0509535	0.123209	-0.0222858	-0.0430293	0.0444993	-0.00832186	-0.0479588
1	9412	0.0182003	-0.0507161	0.123165	-0.0221528	-0.0432112	0.044511	-0.00849599	-0.0479265
1	9462	0.0185133	-0.0504807	0.12312	-0.0220228	-0.0433904	0.0445225	-0.0086678	-0.0478925
1	9512	0.0188251	-0.0502472	0.123073	-0.0218959	-0.0435667	0.0445339	-0.0088373	-0.0478568
1	9562	0.0191354	-0.0500156	0.123026	-0.021772	-0.0437402	0.0445452	-0.00900454	-0.0478194
1	9612	0.0194444	-0.0497859	0.122978	-0.0216511	-0.0439111	0.0445563	-0.00916955	-0.0477804
1	9662	0.019752	-0.0495579	0.122928	-0.0215331	-0.0440792	0.0445672	-0.00933236	-0.0477399
1	9712	0.0200582	-0.0493318	0.122877	-0.021418	-0.0442447	0.0445779	-0.00949299	-0.0476978
1	9762	0.0203631	-0.0491074	0.122826	-0.0213059	-0.0444076	0.0445884	-0.00965149	-0.0476541
1	9812	0.0206666	-0.0488847	0.122772	-0.0211966	-0.0445679	0.0445986	-0.00980788	-0.0476089
1	9862	0.0209688	-0.0486637	0.122718	-0.0210901	-0.0447257	0.0446086	-0.0099622	-0.0475623
1	9912	0.0212697	-0.0484442	0.122663	-0.0209863	-0.0448809	0.0446183	-0.0101145	-0.0475142
1	9962	0.0215693	-0.0482264	0.122606	-0.0208853	-0.0450337	0.0446277	-0.0102647	-0.0474647
1	10012	0.0218675	-0.0480101	0.122548	-0.020787	-0.0451841	0.0446368	-0.010413	-0.0474139
1	10062	0.0221645	-0.0477952	0.122489	-0.0206914	-0.045332	0.0446456	-0.0105593	-0.0473616
1	10112	0.0224601	-0.0475819	0.122428	-0.0205984	-0.0454776	0.044654	-0.0107038	-0.0473081
1	10162	0.0227544	-0.04737	0.122366	-0.020508	-0.0456208	0.044662	-0.0108463	-0.0472533
1	10212	0.0230475	-0.0471594	0.122303	-0.0204201	-0.0457618	0.0446696	-0.010987	-0.0471972
1	10262	0.0233392	-0.0469502	0.122239	-0.0203348	-0.0459005	0.0446769	-0.0111258	-0.0471398
1	10312	0.0236297	-0.0467423	0.122173	-0.020252	-0.0460369	0.0446837	-0.0112629	-0.0470813
1	10362	0.0239189	-0.0465356	0.122106	-0.0201716	-0.0461711	0.04469	-0.0113982	-0.0470215
1	10412	0.0242069	-0.0463302	0.122037	-0.0200937	-0.0463032	0.0446959	-0.0115317	-0.0469607
1	10462	0.0244936	-0.046126	0.121967	-0.0200182	-0.0464332	0.0447013	-0.0116636	-0.0468986
1	10512	0.024779	-0.0459229	0.121896	-0.019945	-0.046561	0.0447062	-0.0117937	-0.0468355
1	10562	0.0250632	-0.0457209	0.121823	-0.0198742	-0.0466867	0.0447106	-0.0119222	-0.0467714
1	10612	0.0253462	-0.04552	0.121749	-0.0198057	-0.0468105	0.0447144	-0.0120491	-0.0467061
1	10662	0.0256279	-0.0453202	0.121673	-0.0197395	-0.0469322	0.0447177	-0.0121744	-0.0466399
1	10712	0.0259084	-0.0451213	0.121596	-0.0196755	-0.0470519	0.0447204	-0.0122981	-0.0465726
1	10762	0.0261877	-0.0449234	0.121517	-0.0196137	-0.0471697	0.0447225	-0.0124203	-0.0465044
1	10812	0.0264657	-0.0447264	0.121437	-0.0195541	-0.0472856	0.0447239	-0.012541	-0.0464353
1	10862	0.0267426	-0.0445303	0.121355	-0.0194966	-0.0473995	0.0447248	-0.0126602	-0.0463653
1	10912	0.0270183	-0.044335	0.121271	-0.0194413	-0.0475117	0.0447249	-0.0127779	-0.0462944
1	10962	0.0272927	-0.0441405	0.121187	-0.019388	-0.047622	0.0447244	-0.0128943	-0.0462226
1	11012	0.027566	-0.0439468	0.1211	-0.0193368	-0.0477306	0.0447232	-0.0130092	-0.04615
1	11062	0.0278381	-0.0437538	0.121012	-0.0192876	-0.0478374	0.0447213	-0.0131228	-0.0460766
1	11112	0.0281091	-0.0435615	0.120922	-0.0192404	-0.0479425	0.0447186	-0.013235	-0.0460024
1	11162	0.0283788	-0.0433698	0.120831	-0.0191952	-0.0480458	0.0447152	-0.013346	-0.0459275
1	11212	0.0286474	-0.0431788	0.120738	-0.0191519	-0.0481476	0.044711	-0.0134556	-0.0458519
1	11262	0.0289149	-0.0429883	0.120643	-0.0191104	-0.0482477	0.044706	-0.013564	-0.0457756
1	11312	0.0291812	-0.0427984	0.120547	-0.0190709	-0.0483462	0.0447002	-0.0136712	-0.0456986
1	11362	0.0294463	-0.042609	0.120449	-0.0190332	-0.0484431	0.0446936	-0.0137772	-0.0456209
1	11412	0.0297103	-0.0424201	0.12035	-0.0189974	-0.0485384	0.0446862	-0.0138819	-0.0455426
1	11462	0.0299731	-0.0422318	0.120248	-0.0189634	-0.0486321	0.0446779	-0.0139854	-0.0454636
1	11512	0.0302348	-0.042044	0.120145	-0.0189313	-0.0487243	0.0446688	-0.0140877	-0.045384
1	11562	0.0304953	-0.0418566	0.12004	-0.0189011	-0.0488148	0.0446587	-0.0141888	-0.0453037
1	11612	0.0307547	-0.0416698	0.119933	-0.0188726	-0.0489038	0.0446479	-0.0142888	-0.0452228
1	11662	0.031013	-0.0414834	0.119825	-0.018846	-0.0489913	0.0446361	-0.0143875	-0.0451413
1	11712	0.0312701	-0.0412974	0.119715	-0.0188212	-0.0490773	0.0446234	-0.0144851	-0.0450592
1	11762	0.0315261	-0.0411119	0.119603	-0.0187981	-0.0491617	0.0446098	-0.0145816	-0.0449765
1	11812	0.0317809	-0.0409269	0.119489	-0.0187769	-0.0492445	0.0445953	-0.0146769	-0.0448932
1	11862	0.0320345	-0.0407422	0.119373	-0.0187574	-0.0493259	0.0445798	-0.014771	-0.0448093
1	11912	0.0322871	-0.040558	0.119255	-0.0187398	-0.0494058	0.0445634	-0.0148641	-0.0447248
1	11962	0.0325385	-0.0403741	0.119135	-0.0187239	-0.0494842	0.044546	-0.014956	-0.0446397
1	12012	0.0327888	-0.0401906	0.119014	-0.0187097	-0.0495611	0.0445276	-0.0150468	-0.0445541
1	12062	0.0330379	-0.0400075	0.11889	-0.0186973	-0.0496365	0.0445083	-0.0151365	-0.0444679
1	12112	0.0332859	-0.0398247	0.118765	-0.0186866	-0.0497105	0.0444879	-0.0152251	-0.0443812
1	12162	0.0335327	-0.0396423	0.118638	-0.0186776	-0.049783	0.0444666	-0.0153126	-0.044294
1	12212	0.0337785	-0.0394602	0.118508	-0.0186704	-0.0498541	0.0444442	-0.0153991	-0.0442062
1	12262	0.0340231	-0.0392784	0.118377	-0.0186649	-0.0499237	0.0444207	-0.0154845	-0.0441179
1	12312	0.0342665	-0.0390969	0.118244	-0.0186611	-0.0499919	0.0443962	-0.0155688	-0.0440291
1	12362	0.0345088	-0.0389157	0.118108	-0.0186589	-0.0500587	0.0443707	-0.0156521	-0.0439398
1	12412	0.03475	-0.0387349	0.117971	-0.0186585	-0.050124	0.0443441	-0.0157343	-0.0438499
1	12462	0.0349901	-0.0385544	0.117831	-0.0186598	-0.0501879	0.0443164	-0.0158154	-0.0437596
1	12512	0.035229	-0.0383743	0.11769	-0.0186629	-0.0502503	0.0442877	-0.0158954	-0.0436686
1	12562	0.0354667	-0.0381947	0.117546	-0.0186678	-0.0503111	0.0442579	-0.0159742	-0.0435771
1	12612	0.0357032	-0.0380155	0.1174	-0.0186746	-0.0503704	0.0442271	-0.0160519	-0.0434849
1	12662	0.0359386	-0.0378369	0.117252	-0.0186832	-0.0504281	0.0441952	-0.0161284	-0.0433921
1	12712	0.0361728	-0.0376589	0.117102	-0.0186936	-0.0504842	0.0441622	-0.0162037	-0.0432986
1	12762	0.0364057	-0.0374815	0.11695	-0.018706	-0.0505387	0.0441282	-0.0162778	-0.0432045
1	12812	0.0366374	-0.0373048	0.116795	-0.0187203	-0.0505915	0.0440932	-0.0163506	-0.0431097
1	12862	0.0368679	-0.0371287	0.116638	-0.0187366	-0.0506426	0.0440571	-0.0164222	-0.0430141
1	12912	0.0370972	-0.0369534	0.116479	-0.0187549	-0.0506919	0.0440199	-0.0164924	-0.0429178
1	12962	0.0373252	-0.0367789	0.116318	-0.0187752	-0.0507396	0.0439817	-0.0165613	-0.0428207
1	13012	0.037552	-0.0366052	0.116154	-0.0187975	-0.0507855	0.0439425	-0.0166289	-0.0427228
1	13062	0.0377775	-0.0364323	0.115988	-0.0188219	-0.0508295	0.0439022	-0.0166951	-0.0426241
1	13112	0.0380018	-0.0362604	0.115819	-0.0188485	-0.0508718	0.0438608	-0.0167599	-0.0425246
1	13162	0.0382247	-0.0360894	0.115649	-0.0188771	-0.0509121	0.0438185	-0.0168232	-0.0424242
1	13212	0.0384464	-0.0359194	0.115475	-0.0189079	-0.0509506	0.0437751	-0.0168852	-0.0423229
1	13262	0.0386667	-0.0357504	0.1153	-0.0189409	-0.0509872	0.0437306	-0.0169456	-0.0422207
1	13312	0.0388858	-0.0355825	0.115122	-0.0189761	-0.0510218	0.0436851	-0.0170046	-0.0421176
1	13362	0.0391035	-0.0354157	0.114941	-0.0190135	-0.0510545	0.0436386	-0.0170621	-0.0420135
1	13412	0.0393199	-0.0352501	0.114758	-0.0190532	-0.0510852	0.043591	-0.017118	-0.0419084
1	13462	0.0395349	-0.0350856	0.114573	-0.0190952	-0.0511139	0.0435424	-0.0171724	-0.0418024
1	13512	0.0397486	-0.0349224	0.114385	-0.0191396	-0.0511405	0.0434928	-0.0172252	-0.0416953
1	13562	0.0399609	-0.0347604	0.114194	-0.0191863	-0.051165	0.0434421	-0.0172764	-0.0415872
1	13612	0.0401719	-0.0345999	0.114001	-0.0192353	-0.0511874	0.0433905	-0.017326	-0.041478
1	13662	0.0403814	-0.0344407	0.113805	-0.0192869	-0.0512076	0.0433378	-0.0173738	-0.0413677
1	13712	0.0405896	-0.034283	0.113607	-0.0193409	-0.0512256	0.0432841	-0.01742	-0.0412562
1	13762	0.0407963	-0.0341268	0.113406	-0.0193974	-0.0512414	0.0432295	-0.0174644	-0.0411435
1	13812	0.0410016	-0.0339721	0.113203	-0.0194565	-0.0512548	0.0431738	-0.017507	-0.0410297
1	13862	0.0412055	-0.0338191	0.112997	-0.0195182	-0.051266	0.0431172	-0.0175477	-0.0409145
1	13912	0.0414079	-0.0336678	0.112788	-0.0195825	-0.0512748	0.0430597	-0.0175867	-0.0407981
1	13962	0.0416088	-0.0335183	0.112577	-0.0196495	-0.0512811	0.0430011	-0.0176237	-0.0406804
1	14012	0.0418083	-0.0333705	0.112363	-0.0197193	-0.051285	0.0429417	-0.0176588	-0.0405613
1	14062	0.0420063	-0.0332246	0.112147	-0.0197918	-0.0512865	0.0428813	-0.017692	-0.0404408
1	14112	0.0422028	-0.0330806	0.111927	-0.0198671	-0.0512854	0.04282	-0.0177231	-0.0403189
1	14162	0.0423977	-0.0329386	0.111706	-0.0199452	-0.0512817	0.0427577	-0.0177523	-0.0401956
1	14212	0.0425912	-0.0327987	0.111481	-0.0200262	-0.0512754	0.0426946	-0.0177793	-0.0400707
1	14262	0.0427831	-0.0326608	0.111254	-0.0201102	-0.0512665	0.0426306	-0.0178043	-0.0399444
1	14312	0.0429734	-0.032525	0.111024	-0.020197	-0.0512548	0.0425657	-0.0178271	-0.0398165
1	14362	0.0431622	-0.0323915	0.110791	-0.0202869	-0.0512405	0.0424999	-0.0178478	-0.039687
1	14412	0.0433494	-0.0322602	0.110556	-0.0203799	-0.0512234	0.0424332	-0.0178663	-0.0395559
1	14462	0.043535	-0.0321312	0.110318	-0.0204759	-0.0512034	0.0423657	-0.0178825	-0.0394232
1	14512	0.0437189	-0.0320046	0.110077	-0.020575	-0.0511807	0.0422973	-0.0178965	-0.0392887
1	14562	0.0439013	-0.0318805	0.109833	-0.0206773	-0.051155	0.0422281	-0.0179082	-0.0391526
1	14612	0.0440821	-0.0317588	0.109587	-0.0207828	-0.0511264	0.042158	-0.0179175	-0.0390147
1	14662	0.0442612	-0.0316396	0.109338	-0.0208915	-0.0510949	0.0420872	-0.0179245	-0.038875
1	14712	0.0444387	-0.0315229	0.109086	-0.0210034	-0.0510604	0.0420155	-0.0179291	-0.0387335
1	14762	0.0446145	-0.0314088	0.108831	-0.0211186	-0.0510229	0.0419429	-0.0179313	-0.0385903
1	14812	0.0447887	-0.0312971	0.108573	-0.021237	-0.0509824	0.0418696	-0.0179312	-0.0384453
1	14862	0.0449613	-0.031188	0.108313	-0.0213587	-0.050939	0.0417955	-0.0179286	-0.0382984
1	14912	0.0451322	-0.0310815	0.10805	-0.0214837	-0.0508925	0.0417205	-0.0179237	-0.0381498
1	14962	0.0453014	-0.0309775	0.107785	-0.0216119	-0.050843	0.0416448	-0.0179163	-0.0379993
1	15012	0.045469	-0.0308761	0.107516	-0.0217435	-0.0507905	0.0415682	-0.0179064	-0.0378469
1	15062	0.045635	-0.0307773	0.107245	-0.0218784	-0.0507349	0.0414909	-0.0178942	-0.0376927
1	15112	0.0457993	-0.0306811	0.106971	-0.0220167	-0.0506763	0.0414128	-0.0178794	-0.0375366
1	15162	0.0459619	-0.0305875	0.106695	-0.0221583	-0.0506145	0.0413338	-0.0178622	-0.0373787
1	15212	0.0461228	-0.0304965	0.106415	-0.0223032	-0.0505497	0.0412542	-0.0178425	-0.0372188
1	15262	0.0462821	-0.0304081	0.106133	-0.0224516	-0.0504818	0.0411737	-0.0178203	-0.0370571
1	15312	0.0464398	-0.0303223	0.105849	-0.0226033	-0.0504107	0.0410925	-0.0177956	-0.0368934
1	15362	0.0465957	-0.0302393	0.105561	-0.0227585	-0.0503365	0.0410105	-0.0177684	-0.0367278
1	15412	0.04675	-0.0301588	0.105271	-0.0229171	-0.0502591	0.0409278	-0.0177386	-0.0365602
1	15462	0.0469026	-0.0300811	0.104979	-0.0230791	-0.0501786	0.0408443	-0.0177063	-0.0363907
1	15512	0.0470535	-0.030006	0.104683	-0.0232445	-0.0500949	0.04076	-0.0176714	-0.0362192
1	15562	0.0472027	-0.0299336	0.104385	-0.0234135	-0.050008	0.040675	-0.0176339	-0.0360458
1	15612	0.0473503	-0.029864	0.104084	-0.0235859	-0.0499179	0.0405893	-0.0175939	-0.0358704
1	15662	0.0474961	-0.029797	0.103781	-0.0237618	-0.0498246	0.0405028	-0.0175513	-0.0356929
1	15712	0.0476402	-0.0297328	0.103475	-0.0239412	-0.0497281	0.0404156	-0.017506	-0.0355135
1	15762	0.0477827	-0.0296713	0.103166	-0.0241241	-0.0496283	0.0403277	-0.0174581	-0.035332
1	15812	0.0479235	-0.0296125	0.102855	-0.0243106	-0.0495252	0.040239	-0.0174077	-0.0351485
1	15862	0.0480625	-0.0295564	0.102541	-0.0245005	-0.049419	0.0401496	-0.0173546	-0.034963
1	15912	0.0481999	-0.029503	0.102224	-0.024694	-0.0493095	0.0400595	-0.0172989	-0.0347755
1	15962	0.0483356	-0.0294523	0.101905	-0.0248909	-0.0491968	0.0399687	-0.0172406	-0.034586
1	16012	0.0484697	-0.0294041	0.101583	-0.0250913	-0.0490809	0.0398771	-0.0171798	-0.0343945
1	16062	0.048602	-0.0293586	0.101258	-0.0252951	-0.0489619	0.0397848	-0.0171163	-0.0342011
1	16112	0.0487327	-0.0293157	0.100931	-0.0255024	-0.0488396	0.0396918	-0.0170503	-0.0340057
1	16162	0.0488617	-0.0292754	0.100601	-0.0257132	-0.0487142	0.039598	-0.0169818	-0.0338083
1	16212	0.048989	-0.0292376	0.100269	-0.0259274	-0.0485857	0.0395035	-0.0169107	-0.033609
1	16262	0.0491147	-0.0292023	0.0999342	-0.026145	-0.048454	0.0394082	-0.0168371	-0.0334077
1	16312	0.0492388	-0.0291696	0.0995968	-0.026366	-0.0483191	0.0393122	-0.0167609	-0.0332045
1	16362	0.0493611	-0.0291393	0.0992568	-0.0265904	-0.0481812	0.0392155	-0.0166823	-0.0329994
1	16412	0.0494819	-0.0291116	0.0989142	-0.0268182	-0.0480401	0.039118	-0.0166011	-0.0327923
1	16462	0.0496009	-0.0290862	0.0985691	-0.0270494	-0.047896	0.0390198	-0.0165174	-0.0325834
1	16512	0.0497184	-0.0290633	0.0982214	-0.0272839	-0.0477487	0.0389209	-0.0164312	-0.0323725
1	16562	0.0498342	-0.0290428	0.0978712	-0.0275218	-0.0475984	0.0388212	-0.0163425	-0.0321598
1	16612	0.0499483	-0.0290247	0.0975185	-0.0277631	-0.047445	0.0387208	-0.0162514	-0.0319451
1	16662	0.0500609	-0.029009	0.0971633	-0.0280077	-0.0472885	0.0386196	-0.0161578	-0.0317286
1	16712	0.0501718	-0.0289956	0.0968055	-0.0282556	-0.047129	0.0385177	-0.0160617	-0.0315102
1	16762	0.050281	-0.0289846	0.0964453	-0.0285069	-0.0469665	0.038415	-0.0159632	-0.03129
1	16812	0.0503887	-0.0289758	0.0960825	-0.0287614	-0.0468009	0.0383116	-0.0158622	-0.0310679
1	16862	0.0504947	-0.0289694	0.0957172	-0.0290193	-0.0466324	0.0382074	-0.0157588	-0.030844
1	16912	0.0505991	-0.0289652	0.0953495	-0.0292804	-0.0464608	0.0381025	-0.015653	-0.0306183
1	16962	0.050702	-0.0289632	0.0949793	-0.0295448	-0.0462863	0.0379968	-0.0155448	-0.0303907
1	17012	0.0508032	-0.0289635	0.0946066	-0.0298124	-0.0461088	0.0378903	-0.0154342	-0.0301614
1	17062	0.0509028	-0.0289659	0.0942314	-0.0300833	-0.0459284	0.0377831	-0.0153213	-0.0299303
1	17112	0.0510008	-0.0289704	0.0938538	-0.0303573	-0.0457451	0.0376751	-0.015206	-0.0296974
1	17162	0.0510973	-0.028977	0.0934738	-0.0306344	-0.0455589	0.0375664	-0.0150884	-0.0294628
1	17212	0.0511921	-0.0289858	0.0930912	-0.0309148	-0.0453698	0.0374568	-0.0149685	-0.0292265
1	17262	0.0512854	-0.0289965	0.0927063	-0.0311982	-0.045178	0.0373465	-0.0148463	-0.0289885
1	17312	0.0513771	-0.0290093	0.0923189	-0.0314847	-0.0449833	0.0372354	-0.0147219	-0.0287489
1	17362	0.0514673	-0.0290241	0.0919291	-0.0317743	-0.0447859	0.0371235	-0.0145952	-0.0285075
1	17412	0.0515559	-0.0290409	0.0915368	-0.032067	-0.0445857	0.0370108	-0.0144663	-0.0282646
1	17462	0.051643	-0.0290595	0.0911422	-0.0323627	-0.0443827	0.0368973	-0.0143352	-0.02802
1	17512	0.0517285	-0.0290801	0.0907451	-0.0326614	-0.0441771	0.0367829	-0.014202	-0.0277738
1	17562	0.0518124	-0.0291026	0.0903456	-0.0329631	-0.0439687	0.0366678	-0.0140665	-0.0275261
1	17612	0.0518949	-0.0291269	0.0899438	-0.0332677	-0.0437577	0.0365519	-0.0139289	-0.0272768
1	17662	0.0519758	-0.029153	0.0895395	-0.0335753	-0.043544	0.0364351	-0.0137892	-0.0270259
1	17712	0.0520551	-0.0291809	0.0891329	-0.0338858	-0.0433277	0.0363175	-0.0136474	-0.0267736
1	17762	0.052133	-0.0292105	0.0887239	-0.0341991	-0.0431089	0.0361991	-0.0135035	-0.0265197
1	17812	0.0522094	-0.0292419	0.0883125	-0.0345154	-0.0428874	0.0360798	-0.0133576	-0.0262643
1	17862	0.0522842	-0.0292749	0.0878987	-0.0348345	-0.0426634	0.0359598	-0.0132096	-0.0260075
1	17912	0.0523575	-0.0293096	0.0874826	-0.0351564	-0.0424369	0.0358388	-0.0130596	-0.0257492
1	17962	0.0524294	-0.029346	0.0870642	-0.0354811	-0.0422079	0.035717	-0.0129075	-0.0254895
1	18012	0.0524997	-0.0293839	0.0866433	-0.0358086	-0.0419763	0.0355944	-0.0127535	-0.0252284
1	18062	0.0525686	-0.0294235	0.0862202	-0.0361389	-0.0417424	0.0354709	-0.0125975	-0.0249658
1	18112	0.052636	-0.0294645	0.0857947	-0.0364719	-0.041506	0.0353466	-0.0124396	-0.024702
1	18162	0.0527019	-0.0295071	0.0853669	-0.0368075	-0.0412672	0.0352214	-0.0122798	-0.0244367
1	18212	0.0527663	-0.0295512	0.0849368	-0.0371459	-0.041026	0.0350953	-0.012118	-0.0241702
1	18262	0.0528293	-0.0295967	0.0845044	-0.0374869	-0.0407825	0.0349683	-0.0119544	-0.0239023
1	18312	0.0528908	-0.0296436	0.0840696	-0.0378305	-0.0405367	0.0348404	-0.011789	-0.0236332
1	18362	0.0529509	-0.029692	0.0836326	-0.0381767	-0.0402886	0.0347117	-0.0116217	-0.0233628
1	18412	0.0530095	-0.0297417	0.0831932	-0.0385255	-0.0400382	0.0345821	-0.0114526	-0.0230912
1	18462	0.0530667	-0.0297928	0.0827516	-0.0388768	-0.0397856	0.0344515	-0.0112817	-0.0228184
1	18512	0.0531224	-0.0298451	0.0823077	-0.0392307	-0.0395308	0.0343201	-0.0111091	-0.0225444
1	18562	0.0531768	-0.0298987	0.0818615	-0.039587	-0.0392738	0.0341877	-0.0109348	-0.0222692
1	18612	0.0532296	-0.0299536	0.081413	-0.0399458	-0.0390146	0.0340544	-0.0107587	-0.0219929
1	18662	0.0532811	-0.0300097	0.0809623	-0.040307	-0.0387533	0.0339202	-0.0105809	-0.0217154
1	18712	0.0533312	-0.030067	0.0805093	-0.0406706	-0.0384899	0.033785	-0.0104015	-0.0214369
1	18762	0.0533798	-0.0301254	0.080054	-0.0410366	-0.0382245	0.033649	-0.0102204	-0.0211572
1	18812	0.0534271	-0.030185	0.0795965	-0.041405	-0.037957	0.0335119	-0.0100377	-0.0208766
1	18862	0.0534729	-0.0302456	0.0791368	-0.0417756	-0.0376875	0.033374	-0.00985346	-0.0205948
1	18912	0.0535174	-0.0303074	0.0786748	-0.0421486	-0.037416	0.033235	-0.00966761	-0.0203121
1	18962	0.0535604	-0.0303701	0.0782106	-0.0425239	-0.0371425	0.0330952	-0.0094802	-0.0200284
1	19012	0.0536021	-0.0304339	0.0777442	-0.0429014	-0.0368671	0.0329543	-0.00929126	-0.0197437
1	19062	0.0536424	-0.0304987	0.0772755	-0.0432811	-0.0365898	0.0328125	-0.00910082	-0.0194581
1	19112	0.0536814	-0.0305644	0.0768046	-0.043663	-0.0363106	0.0326697	-0.0089089	-0.0191715
1	19162	0.053719	-0.030631	0.0763316	-0.0440471	-0.0360295	0.0325259	-0.00871552	-0.018884
1	19212	0.0537552	-0.0306985	0.0758563	-0.0444333	-0.0357467	0.0323811	-0.0085207	-0.0185957
1	19262	0.0537901	-0.0307669	0.0753788	-0.0448217	-0.035462	0.0322354	-0.00832446	-0.0183065
1	19312	0.0538236	-0.0308362	0.0748992	-0.0452121	-0.0351755	0.0320886	-0.00812684	-0.0180164
1	19362	0.0538557	-0.0309062	0.0744174	-0.0456046	-0.0348873	0.0319409	-0.00792785	-0.0177256
1	19412	0.0538866	-0.030977	0.0739334	-0.0459991	-0.0345974	0.0317921	-0.00772751	-0.0174339
1	19462	0.0539161	-0.0310486	0.0734472	-0.0463957	-0.0343058	0.0316423	-0.00752585	-0.0171415
1	19512	0.0539442	-0.0311209	0.0729588	-0.0467942	-0.0340126	0.0314915	-0.00732289	-0.0168484
1	19562	0.0539711	-0.0311939	0.0724683	-0.0471947	-0.0337176	0.0313396	-0.00711865	-0.0165545
1	19612	0.0539966	-0.0312676	0.0719757	-0.0475971	-0.0334211	0.0311868	-0.00691315	-0.0162599
1	19662	0.0540208	-0.0313419	0.0714809	-0.0480014	-0.033123	0.0310328	-0.00670643	-0.0159646
1	19712	0.0540437	-0.0314168	0.070984	-0.0484076	-0.0328234	0.0308779	-0.00649849	-0.0156687
1	19762	0.0540653	-0.0314923	0.0704849	-0.0488156	-0.0325222	0.0307219	-0.00628937	-0.0153721
1	19812	0.0540856	-0.0315684	0.0699837	-0.0492255	-0.0322195	0.0305648	-0.00607908	-0.0150749
1	19862	0.0541046	-0.031645	0.0694804	-0.0496372	-0.0319153	0.0304066	-0.00586765	-0.0147771
1	19912	0.0541224	-0.0317222	0.068975	-0.0500506	-0.0316097	0.0302474	-0.00565511	-0.0144787
1	19962	0.0541388	-0.0317998	0.0684674	-0.0504658	-0.0313027	0.0300872	-0.00544147	-0.0141798
1	20012	0.0541539	-0.0318778	0.0679578	-0.0508827	-0.0309942	0.0299258	-0.00522675	-0.0138804
1	20062	0.0541678	-0.0319563	0.0674461	-0.0513013	-0.0306844	0.0297634	-0.00501098	-0.0135804
1	20112	0.0541804	-0.0320351	0.0669322	-0.0517216	-0.0303733	0.0295998	-0.00479419	-0.01328
1	20162	0.0541918	-0.0321144	0.0664163	-0.0521435	-0.0300608	0.0294352	-0.00457639	-0.0129791
1	20212	0.0542019	-0.032194	0.0658984	-0.052567	-0.0297471	0.0292694	-0.00435761	-0.0126777
1	20262	0.0542107	-0.0322738	0.0653783	-0.0529921	-0.029432	0.0291026	-0.00413787	-0.012376
1	20312	0.0542183	-0.032354	0.0648562	-0.0534188	-0.0291158	0.0289346	-0.00391719	-0.0120738
1	20362	0.0542247	-0.0324344	0.064332	-0.053847	-0.0287983	0.0287656	-0.00369559	-0.0117713
1	20412	0.0542298	-0.0325151	0.0638057	-0.0542767	-0.0284797	0.0285953	-0.00347309	-0.0114684
1	20462	0.0542337	-0.032596	0.0632774	-0.054708	-0.0281599	0.028424	-0.00324972	-0.0111651
1	20512	0.0542363	-0.032677	0.0627471	-0.0551407	-0.027839	0.0282515	-0.0030255	-0.0108616
1	20562	0.0542377	-0.0327582	0.0622148	-0.0555748	-0.0275169	0.0280779	-0.00280045	-0.0105577
1	20612	0.0542379	-0.0328395	0.0616804	-0.0560103	-0.0271938	0.0279032	-0.00257459	-0.0102536
1	20662	0.0542369	-0.0329209	0.0611439	-0.0564472	-0.0268696	0.0277272	-0.00234794	-0.00994919
1	20712	0.0542347	-0.0330024	0.0606055	-0.0568855	-0.0265444	0.0275502	-0.00212053	-0.00964457
1	20762	0.0542313	-0.033084	0.0600651	-0.0573252	-0.0262182	0.0273719	-0.00189237	-0.00933975
1	20812	0.0542267	-0.0331655	0.0595226	-0.0577661	-0.025891	0.0271925	-0.00166349	-0.00903473
1	20862	0.0542208	-0.0332471	0.0589781	-0.0582083	-0.0255629	0.027012	-0.00143391	-0.00872954
1	20912	0.0542138	-0.0333286	0.0584317	-0.0586518	-0.0252338	0.0268302	-0.00120364	-0.0084242
1	20962	0.0542056	-0.03341	0.0578833	-0.0590966	-0.0249039	0.0266473	-0.000972726	-0.00811873
1	21012	0.0541963	-0.0334914	0.0573329	-0.0595425	-0.024573	0.0264631	-0.000741171	-0.00781316
1	21062	0.0541857	-0.0335727	0.0567805	-0.0599897	-0.0242413	0.0262778	-0.000509003	-0.0075075
1	21112	0.054174	-0.0336538	0.0562261	-0.060438	-0.0239088	0.0260913	-0.000276242	-0.00720177
1	21162	0.0541611	-0.0337347	0.0556698	-0.0608874	-0.0235755	0.0259035	-4.29095e-05	-0.006896
1	21212	0.0541471	-0.0338155	0.0551115	-0.0613379	-0.0232414	0.0257146	0.000190972	-0.0065902
1	21262	0.0541319	-0.033896	0.0545513	-0.0617896	-0.0229066	0.0255244	0.000425381	-0.0062844
1	21312	0.0541155	-0.0339763	0.0539891	-0.0622423	-0.022571	0.025333	0.000660295	-0.00597862
1	21362	0.054098	-0.0340563	0.053425	-0.062696	-0.0222348	0.0251404	0.000895695	-0.00567287
1	21412	0.0540794	-0.034136	0.052859	-0.0631507	-0.0218978	0.0249465	0.00113156	-0.00536719
1	21462	0.0540596	-0.0342154	0.052291	-0.0636065	-0.0215603	0.0247514	0.00136786	-0.00506158
1	21512	0.0540387	-0.0342944	0.0517211	-0.0640632	-0.0212221	0.0245551	0.00160459	-0.00475607
1	21562	0.0540166	-0.0343731	0.0511493	-0.0645208	-0.0208833	0.0243575	0.00184172	-0.00445068
1	21612	0.0539935	-0.0344513	0.0505756	-0.0649794	-0.020544	0.0241587	0.00207923	-0.00414543
1	21662	0.0539692	-0.0345291	0.05	-0.0654388	-0.0202041	0.0239586	0.00231709	-0.00384034
1	21712	0.0539438	-0.0346065	0.0494225	-0.0658991	-0.0198636	0.0237572	0.0025553	-0.00353543
1	21762	0.0539173	-0.0346834	0.0488431	-0.0663603	-0.0195227	0.0235546	0.00279383	-0.00323071
1	21812	0.0538897	-0.0347597	0.0482618	-0.0668223	-0.0191813	0.0233506	0.00303265	-0.00292622
1	21862	0.053861	-0.0348355	0.0476787	-0.067285	-0.0188395	0.0231454	0.00327175	-0.00262196
1	21912	0.0538312	-0.0349108	0.0470937	-0.0677486	-0.0184972	0.022939	0.0035111	-0.00231796
1	21962	0.0538003	-0.0349855	0.0465068	-0.0682129	-0.0181546	0.0227312	0.00375069	-0.00201424
1	22012	0.0537683	-0.0350595	0.045918	-0.0686779	-0.0178115	0.0225221	0.00399049	-0.00171083
1	22062	0.0537353	-0.0351329	0.0453274	-0.0691436	-0.0174681	0.0223118	0.00423049	-0.00140772
1	22112	0.0537012	-0.0352057	0.044735	-0.06961	-0.0171244	0.0221001	0.00447066	-0.00110496
1	22162	0.053666	-0.0352777	0.0441407	-0.070077	-0.0167804	0.0218871	0.00471098	-0.000802562
1	22212	0.0536297	-0.0353491	0.0435446	-0.0705447	-0.0164362	0.0216728	0.00495143	-0.00050054
1	22262	0.0535924	-0.0354196	0.0429466	-0.071013	-0.0160916	0.0214572	0.00519199	-0.000198917
1	22312	0.053554	-0.0354894	0.0423468	-0.0714818	-0.0157469	0.0212402	0.00543264	0.000102287
1	22362	0.0535146	-0.0355585	0.0417453	-0.0719512	-0.0154019	0.0210219	0.00567336	0.000403051
1	22412	0.0534741	-0.0356266	0.0411419	-0.0724212	-0.0150568	0.0208023	0.00591413	0.000703356
1	22462	0.0534326	-0.035694	0.0405367	-0.0728916	-0.0147115	0.0205814	0.00615492	0.00100318
1	22512	0.0533901	-0.0357604	0.0399297	-0.0733625	-0.0143661	0.0203591	0.00639572	0.00130251
1	22562	0.0533465	-0.035826	0.0393209	-0.0738339	-0.0140206	0.0201354	0.00663651	0.00160131
1	22612	0.0533019	-0.0358906	0.0387103	-0.0743057	-0.013675	0.0199104	0.00687726	0.00189958
1	22662	0.0532562	-0.0359542	0.0380979	-0.0747779	-0.0133294	0.019684	0.00711796	0.00219729
1	22712	0.0532096	-0.0360169	0.0374838	-0.0752506	-0.0129837	0.0194562	0.00735858	0.00249442
1	22762	0.0531619	-0.0360786	0.0368679	-0.0757235	-0.0126381	0.0192271	0.0075991	0.00279096
1	22812	0.0531133	-0.0361392	0.0362502	-0.0761968	-0.0122924	0.0189966	0.00783951	0.00308688
1	22862	0.0530636	-0.0361987	0.0356308	-0.0766705	-0.0119468	0.0187647	0.00807979	0.00338216
1	22912	0.053013	-0.0362572	0.0350097	-0.0771444	-0.0116013	0.0185315	0.0083199	0.00367678
1	22962	0.0529613	-0.0363146	0.0343868	-0.0776186	-0.0112558	0.0182968	0.00855984	0.00397072
1	23012	0.0529087	-0.0363708	0.0337621	-0.078093	-0.0109105	0.0180607	0.00879958	0.00426397
1	23062	0.052855	-0.0364258	0.0331357	-0.0785677	-0.0105653	0.0178233	0.00903911	0.00455651
1	23112	0.0528004	-0.0364797	0.0325076	-0.0790426	-0.0102203	0.0175844	0.00927839	0.00484831
1	23162	0.0527449	-0.0365323	0.0318778	-0.0795176	-0.00987546	0.0173441	0.00951741	0.00513935
1	23212	0.0526883	-0.0365837	0.0312463	-0.0799928	-0.00953085	0.0171024	0.00975616	0.00542962
1	23262	0.0526308	-0.0366338	0.0306131	-0.0804681	-0.00918647	0.0168593	0.0099946	0.00571909
1	23312	0.0525723	-0.0366826	0.0299781	-0.0809435	-0.00884236	0.0166147	0.0102327	0.00600775
1	23362	0.0525129	-0.0367301	0.0293415	-0.081419	-0.00849854	0.0163687	0.0104705	0.00629557
1	23412	0.0524525	-0.0367762	0.0287032	-0.0818945	-0.00815502	0.0161213	0.0107079	0.00658254
1	23462	0.0523912	-0.036821	0.0280632	-0.0823701	-0.00781185	0.0158724	0.010945	0.00686864
1	23512	0.052329	-0.0368643	0.0274215	-0.0828457	-0.00746903	0.0156221	0.0111816	0.00715384
1	23562	0.0522658	-0.0369062	0.0267781	-0.0833212	-0.0071266	0.0153703	0.0114178	0.00743813
1	23612	0.0522017	-0.0369467	0.0261331	-0.0837968	-0.00678458	0.0151171	0.0116536	0.00772149
1	23662	0.0521366	-0.0369856	0.0254865	-0.0842722	-0.00644299	0.0148624	0.0118889	0.0080039
1	23712	0.0520707	-0.0370231	0.0248382	-0.0847476	-0.00610186	0.0146062	0.0121237	0.00828533
1	23762	0.0520038	-0.037059	0.0241882	-0.0852229	-0.00576122	0.0143486	0.0123581	0.00856577
1	23812	0.051936	-0.0370934	0.0235366	-0.085698	-0.00542107	0.0140894	0.0125918	0.0088452
1	23862	0.0518673	-0.0371261	0.0228833	-0.086173	-0.00508146	0.0138288	0.0128251	0.0091236
1	23912	0.0517977	-0.0371573	0.0222285	-0.0866478	-0.00474241	0.0135667	0.0130578	0.00940094
1	23962	0.0517272	-0.0371868	0.021572	-0.0871224	-0.00440393	0.0133031	0.0132899	0.00967722
1	24012	0.0516558	-0.0372146	0.0209139	-0.0875967	-0.00406606	0.013038	0.0135214	0.0099524
1	24062	0.0515836	-0.0372408	0.0202542	-0.0880708	-0.00372882	0.0127714	0.0137522	0.0102265
1	24112	0.0515104	-0.0372652	0.0195929	-0.0885447	-0.00339223	0.0125033	0.0139824	0.0104994
1	24162	0.0514364	-0.0372879	0.01893	-0.0890182	-0.00305632	0.0122336	0.014212	0.0107712
1	24212	0.0513615	-0.0373088	0.0182655	-0.0894914	-0.00272111	0.0119625	0.0144408	0.0110418
1	24262	0.0512857	-0.0373279	0.0175994	-0.0899642	-0.00238662	0.0116898	0.014669	0.0113113
1	24312	0.0512091	-0.0373452	0.0169317	-0.0904367	-0.00205289	0.0114155	0.0148964	0.0115795
1	24362	0.0511316	-0.0373606	0.0162625	-0.0909088	-0.00171993	0.0111398	0.015123	0.0118465
1	24412	0.0510533	-0.0373741	0.0155917	-0.0913805	-0.00138777	0.0108625	0.0153489	0.0121122
1	24462	0.0509741	-0.0373858	0.0149193	-0.0918517	-0.00105643	0.0105836	0.015574	0.0123767
1	24512	0.0508941	-0.0373955	0.0142454	-0.0923225	-0.000725938	0.0103032	0.0157983	0.0126399
1	24562	0.0508133	-0.0374032	0.0135699	-0.0927928	-0.00039632	0.0100212	0.0160217	0.0129017
1	24612	0.0507316	-0.037409	0.0128929	-0.0932625	-6.75978e-05	0.00973764	0.0162443	0.0131623
1	24662	0.0506491	-0.0374127	0.0122144	-0.0937317	0.000260203	0.00945251	0.016466	0.0134215
1	24712	0.0505657	-0.0374145	0.0115343	-0.0942004	0.000587059	0.00916581	0.0166869	0.0136793
1	24762	0.0504816	-0.0374141	0.0108527	-0.0946685	0.000912945	0.00887753	0.0169068	0.0139358
1	24812	0.0503966	-0.0374117	0.0101696	-0.0951359	0.00123784	0.00858765	0.0171257	0.0141908
1	24862	0.0503108	-0.0374071	0.00948493	-0.0956028	0.00156171	0.00829617	0.0173438	0.0144444
1	24912	0.0502243	-0.0374005	0.0087988	-0.096069	0.00188453	0.0080031	0.0175608	0.0146965
1	24962	0.0501369	-0.0373916	0.00811116	-0.0965344	0.00220629	0.00770841	0.0177768	0.0149472
1	25012	0.0500487	-0.0373805	0.00742203	-0.0969992	0.00252695	0.0074121	0.0179918	0.0151964
1	25062	0.0499598	-0.0373673	0.00673141	-0.0974633	0.00284649	0.00711417	0.0182058	0.0154441
1	25112	0.04987	-0.0373518	0.00603931	-0.0979266	0.00316489	0.00681461	0.0184187	0.0156902
1	25162	0.0497795	-0.037334	0.00534573	-0.0983891	0.00348211	0.00651342	0.0186305	0.0159348
1	25212	0.0496882	-0.0373139	0.00465069	-0.0988508	0.00379815	0.00621058	0.0188412	0.0161778
1	25262	0.0495961	-0.0372915	0.00395418	-0.0993117	0.00411296	0.0059061	0.0190507	0.0164193
1	25312	0.0495033	-0.0372667	0.00325622	-0.0997718	0.00442652	0.00559996	0.0192592	0.0166591
1	25362	0.0494097	-0.0372396	0.0025568	-0.100231	0.00473882	0.00529215	0.0194664	0.0168973
1	25412	0.0493154	-0.03721	0.00185594	-0.100689	0.00504982	0.00498268	0.0196724	0.0171338
1	25462	0.0492203	-0.037178	0.00115364	-0.101147	0.00535951	0.00467153	0.0198773	0.0173686
1	25512	0.0491245	-0.0371436	0.000449907	-0.101603	0.00566785	0.0043587	0.0200809	0.0176018
1	25562	0.0490279	-0.0371067	-0.000255251	-0.102058	0.00597481	0.00404419	0.0202832	0.0178332
1	25612	0.0489306	-0.0370673	-0.00096183	-0.102513	0.00628039	0.00372797	0.0204843	0.0180629
1	25662	0.0488325	-0.0370253	-0.00166982	-0.102966	0.00658454	0.00341006	0.0206841	0.0182908
1	25712	0.0487338	-0.0369808	-0.00237922	-0.103419	0.00688725	0.00309044	0.0208825	0.018517
1	25762	0.0486343	-0.0369337	-0.00309003	-0.10387	0.00718849	0.00276911	0.0210796	0.0187413
1	25812	0.0485341	-0.036884	-0.00380223	-0.10432	0.00748824	0.00244605	0.0212753	0.0189639
1	25862	0.0484331	-0.0368316	-0.00451582	-0.104769	0.00778646	0.00212127	0.0214697	0.0191846
1	25912	0.0483315	-0.0367766	-0.00523079	-0.105217	0.00808314	0.00179475	0.0216626	0.0194034
1	25962	0.0482292	-0.0367189	-0.00594714	-0.105664	0.00837825	0.00146649	0.0218541	0.0196204
1	26012	0.0481262	-0.0366585	-0.00666486	-0.106109	0.00867176	0.00113648	0.0220442	0.0198354
1	26062	0.0480224	-0.0365953	-0.00738394	-0.106554	0.00896365	0.00080471	0.0222328	0.0200485
1	26112	0.047918	-0.0365294	-0.00810438	-0.106997	0.00925388	0.00047117	0.0224198	0.0202597
1	26162	0.0478129	-0.0364606	-0.00882617	-0.107439	0.00954244	0.000135854	0.0226054	0.0204689
1	26212	0.0477072	-0.0363891	-0.00954931	-0.107879	0.0098293	-0.000201248	0.0227894	0.0206761
1	26262	0.0476007	-0.0363147	-0.0102738	-0.108319	0.0101144	-0.000540142	0.0229719	0.0208813
1	26312	0.0474936	-0.0362374	-0.0109996	-0.108756	0.0103978	-0.000880838	0.0231527	0.0210844
1	26362	0.0473858	-0.0361572	-0.0117267	-0.109193	0.0106794	-0.00122334	0.023332	0.0212855
1	26412	0.0472774	-0.0360741	-0.0124552	-0.109628	0.0109592	-0.00156767	0.0235096	0.0214846
1	26462	0.0471683	-0.035988	-0.0131849	-0.110062	0.0112371	-0.00191382	0.0236855	0.0216815
1	26512	0.0470585	-0.035899	-0.013916	-0.110494	0.0115132	-0.0022618	0.0238598	0.0218763
1	26562	0.0469481	-0.0358069	-0.0146484	-0.110925	0.0117874	-0.00261163	0.0240324	0.0220689
1	26612	0.046837	-0.0357118	-0.015382	-0.111354	0.0120597	-0.0029633	0.0242032	0.0222594
1	26662	0.0467253	-0.0356137	-0.016117	-0.111782	0.0123301	-0.00331684	0.0243723	0.0224477
1	26712	0.046613	-0.0355124	-0.0168532	-0.112208	0.0125985	-0.00367224	0.0245396	0.0226337
1	26762	0.0465	-0.0354081	-0.0175907	-0.112633	0.0128649	-0.00402952	0.0247052	0.0228176
1	26812	0.0463864	-0.0353006	-0.0183295	-0.113056	0.0131292	-0.00438869	0.0248689	0.0229992
1	26862	0.0462722	-0.03519	-0.0190695	-0.113477	0.0133916	-0.00474974	0.0250307	0.0231785
1	26912	0.0461574	-0.0350761	-0.0198108	-0.113897	0.0136518	-0.0051127	0.0251908	0.0233555
1	26962	0.0460419	-0.0349591	-0.0205534	-0.114315	0.01391	-0.00547756	0.0253489	0.0235302
1	27012	0.0459259	-0.0348388	-0.0212971	-0.114732	0.0141661	-0.00584435	0.0255051	0.0237025
1	27062	0.0458092	-0.0347152	-0.0220421	-0.115146	0.01442	-0.00621306	0.0256594	0.0238725
1	27112	0.0456919	-0.0345884	-0.0227884	-0.115559	0.0146717	-0.00658371	0.0258117	0.0240401
1	27162	0.0455741	-0.0344582	-0.0235358	-0.11597	0.0149212	-0.00695631	0.0259621	0.0242053
1	27212	0.0454556	-0.0343247	-0.0242845	-0.11638	0.0151685	-0.00733086	0.0261104	0.024368
1	27262	0.0453365	-0.0341877	-0.0250344	-0.116787	0.0154135	-0.00770738	0.0262567	0.0245283
1	27312	0.0452169	-0.0340474	-0.0257855	-0.117193	0.0156562	-0.00808588	0.026401	0.0246861
1	27362	0.0450967	-0.0339037	-0.0265377	-0.117597	0.0158967	-0.00846637	0.0265432	0.0248413
1	27412	0.0449758	-0.0337565	-0.0272912	-0.117998	0.0161347	-0.00884886	0.0266832	0.0249941
1	27462	0.0448544	-0.0336058	-0.0280458	-0.118398	0.0163704	-0.00923335	0.0268212	0.0251443
1	27512	0.0447325	-0.0334515	-0.0288016	-0.118796	0.0166037	-0.00961985	0.026957	0.0252919
1	27562	0.0446099	-0.0332938	-0.0295585	-0.119192	0.0168346	-0.0100084	0.0270906	0.0254369
1	27612	0.0444868	-0.0331324	-0.0303166	-0.119586	0.017063	-0.010399	0.0272221	0.0255793
1	27662	0.0443632	-0.0329675	-0.0310759	-0.119978	0.017289	-0.0107916	0.0273513	0.0257191
1	27712	0.0442389	-0.032799	-0.0318363	-0.120368	0.0175124	-0.0111862	0.0274782	0.0258562
1	27762	0.0441142	-0.0326268	-0.0325978	-0.120756	0.0177333	-0.011583	0.0276029	0.0259906
1	27812	0.0439888	-0.0324509	-0.0333604	-0.121141	0.0179516	-0.0119818	0.0277253	0.0261222
1	27862	0.0438629	-0.0322713	-0.0341242	-0.121525	0.0181673	-0.0123827	0.0278454	0.0262512
1	27912	0.0437365	-0.032088	-0.0348891	-0.121906	0.0183804	-0.0127857	0.0279631	0.0263773
1	27962	0.0436095	-0.0319009	-0.0356551	-0.122285	0.0185909	-0.0131908	0.0280785	0.0265007
1	28012	0.043482	-0.0317101	-0.0364221	-0.122662	0.0187987	-0.013598	0.0281915	0.0266213
1	28062	0.043354	-0.0315154	-0.0371903	-0.123037	0.0190038	-0.0140073	0.028302	0.026739
1	28112	0.0432254	-0.0313169	-0.0379595	-0.123409	0.0192061	-0.0144188	0.0284102	0.0268539
1	28162	0.0430963	-0.0311145	-0.0387299	-0.123779	0.0194057	-0.0148324	0.0285158	0.0269659
1	28212	0.0429667	-0.0309082	-0.0395013	-0.124147	0.0196025	-0.0152481	0.028619	0.027075
1	28262	0.0428365	-0.030698	-0.0402738	-0.124512	0.0197965	-0.015666	0.0287197	0.0271812
1	28312	0.0427058	-0.0304838	-0.0410474	-0.124875	0.0199877	-0.0160861	0.0288178	0.0272844
1	28362	0.0425747	-0.0302656	-0.041822	-0.125235	0.020176	-0.0165083	0.0289134	0.0273846
1	28412	0.042443	-0.0300434	-0.0425977	-0.125593	0.0203614	-0.0169327	0.0290064	0.0274819
1	28462	0.0423107	-0.0298172	-0.0433745	-0.125949	0.0205438	-0.0173593	0.0290968	0.0275762
1	28512	0.042178	-0.0295869	-0.0441523	-0.126302	0.0207234	-0.0177881	0.0291846	0.0276674
1	28562	0.0420448	-0.0293524	-0.0449312	-0.126652	0.0208999	-0.0182191	0.0292697	0.0277555
1	28612	0.0419111	-0.0291138	-0.0457111	-0.127	0.0210734	-0.0186522	0.0293521	0.0278406
1	28662	0.0417769	-0.0288711	-0.0464921	-0.127346	0.0212439	-0.0190876	0.0294319	0.0279225
1	28712	0.0416422	-0.0286241	-0.0472742	-0.127689	0.0214114	-0.0195252	0.029509	0.0280014
1	28762	0.041507	-0.0283729	-0.0480573	-0.128029	0.0215757	-0.0199651	0.0295833	0.0280771
1	28812	0.0413713	-0.0281175	-0.0488414	-0.128366	0.0217369	-0.0204071	0.0296548	0.0281496
1	28862	0.0412351	-0.0278577	-0.0496266	-0.128701	0.021895	-0.0208515	0.0297236	0.0282189
1	28912	0.0410984	-0.0275937	-0.0504128	-0.129033	0.0220499	-0.021298	0.0297895	0.028285
1	28962	0.0409613	-0.0273252	-0.0512001	-0.129363	0.0222017	-0.0217468	0.0298526	0.0283478
1	29012	0.0408237	-0.0270525	-0.0519884	-0.129689	0.0223502	-0.0221979	0.0299129	0.0284074
1	29062	0.0406856	-0.0267752	-0.0527777	-0.130013	0.0224954	-0.0226513	0.0299702	0.0284637
1	29112	0.0405471	-0.0264936	-0.0535681	-0.130334	0.0226374	-0.0231069	0.0300247	0.0285167
1	29162	0.040408	-0.0262075	-0.0543594	-0.130652	0.022776	-0.0235648	0.0300762	0.0285663
1	29212	0.0402686	-0.0259169	-0.0551518	-0.130967	0.0229113	-0.024025	0.0301248	0.0286126
1	29262	0.0401286	-0.0256217	-0.0559452	-0.13128	0.0230433	-0.0244875	0.0301705	0.0286555
1	29312	0.0399882	-0.025322	-0.0567397	-0.131589	0.0231719	-0.0249523	0.0302131	0.0286951
1	29362	0.0398474	-0.0250177	-0.0575352	-0.131896	0.023297	-0.0254194	0.0302527	0.0287312
1	29412	0.0397061	-0.0247087	-0.0583318	-0.132199	0.0234188	-0.0258887	0.0302894	0.0287639
1	29462	0.0395644	-0.0243951	-0.0591294	-0.1325	0.0235371	-0.0263603	0.030323	0.0287932
1	29512	0.0394223	-0.0240768	-0.0599282	-0.132797	0.0236519	-0.0268342	0.0303536	0.028819
1	29562	0.0392797	-0.0237537	-0.060728	-0.133092	0.0237633	-0.0273103	0.0303811	0.0288414
1	29612	0.0391368	-0.0234259	-0.0615289	-0.133383	0.0238711	-0.0277887	0.0304055	0.0288603
1	29662	0.0389934	-0.0230932	-0.0623309	-0.133671	0.0239754	-0.0282693	0.0304268	0.0288756
1	29712	0.0388496	-0.0227558	-0.0631341	-0.133957	0.0240761	-0.0287521	0.0304451	0.0288875
1	29762	0.0387054	-0.0224134	-0.0639383	-0.134239	0.0241733	-0.0292372	0.0304602	0.0288958
1	29812	0.0385608	-0.0220662	-0.0647437	-0.134518	0.0242668	-0.0297246	0.0304721	0.0289006
1	29862	0.0384158	-0.021714	-0.0655503	-0.134794	0.0243567	-0.0302141	0.030481	0.0289019
1	29912	0.0382705	-0.0213568	-0.066358	-0.135066	0.024443	-0.0307059	0.0304866	0.0288995
1	29962	0.0381247	-0.0209947	-0.0671669	-0.135336	0.0245256	-0.0311999	0.0304891	0.0288936
1	30012	0.0379786	-0.0206275	-0.067977	-0.135602	0.0246046	-0.0316961	0.0304883	0.028884
1	30062	0.0378322	-0.0202552	-0.0687882	-0.135865	0.0246798	-0.0321945	0.0304844	0.0288709
1	30112	0.0376853	-0.0198778	-0.0696007	-0.136124	0.0247513	-0.0326952	0.0304772	0.0288541
1	30162	0.0375381	-0.0194953	-0.0704143	-0.13638	0.024819	-0.033198	0.0304668	0.0288336
1	30212	0.0373906	-0.0191076	-0.0712292	-0.136633	0.0248829	-0.033703	0.0304531	0.0288094
1	30262	0.0372427	-0.0187147	-0.0720453	-0.136883	0.0249431	-0.0342102	0.0304361	0.0287816
1	30312	0.0370945	-0.0183166	-0.0728627	-0.137129	0.0249994	-0.0347196	0.0304158	0.0287501
1	30362	0.036946	-0.0179132	-0.0736813	-0.137372	0.0250519	-0.0352311	0.0303923	0.0287149
1	30412	0.0367972	-0.0175045	-0.0745011	-0.137612	0.0251005	-0.0357447	0.0303654	0.0286759
1	30462	0.036648	-0.0170904	-0.0753222	-0.137848	0.0251454	-0.0362605	0.0303353	0.0286333
1	30512	0.0364986	-0.016671	-0.0761445	-0.13808	0.0251863	-0.0367782	0.0303019	0.028587
1	30562	0.036349	-0.0162463	-0.0769682	-0.138309	0.0252235	-0.037298	0.0302653	0.028537
1	30612	0.0361991	-0.015816	-0.0777931	-0.138535	0.0252567	-0.0378197	0.0302254	0.0284834
1	30662	0.036049	-0.0153804	-0.0786192	-0.138757	0.0252862	-0.0383434	0.0301822	0.028426
1	30712	0.0358987	-0.0149392	-0.0794467	-0.138976	0.0253117	-0.038869	0.0301358	0.028365
1	30762	0.0357482	-0.0144926	-0.0802754	-0.139192	0.0253334	-0.0393964	0.0300861	0.0283004
1	30812	0.0355975	-0.0140404	-0.0811055	-0.139404	0.0253512	-0.0399257	0.0300332	0.028232
1	30862	0.0354467	-0.0135826	-0.0819368	-0.139612	0.0253651	-0.0404567	0.029977	0.02816
1	30912	0.0352958	-0.0131192	-0.0827695	-0.139817	0.0253752	-0.0409896	0.0299176	0.0280844
1	30962	0.0351447	-0.0126502	-0.0836034	-0.140019	0.0253813	-0.0415241	0.029855	0.0280051
1	31012	0.0349935	-0.0121756	-0.0844387	-0.140217	0.0253836	-0.0420604	0.0297892	0.0279221
1	31062	0.0348422	-0.0116952	-0.0852753	-0.140411	0.025382	-0.0425983	0.0297202	0.0278355
1	31112	0.0346909	-0.0112092	-0.0861132	-0.140602	0.0253765	-0.0431378	0.0296479	0.0277453
1	31162	0.0345395	-0.0107173	-0.0869525	-0.140789	0.025367	-0.0436789	0.0295725	0.0276515
1	31212	0.034388	-0.0102197	-0.0877931	-0.140973	0.0253537	-0.0442216	0.0294938	0.027554
1	31262	0.0342365	-0.00971629	-0.0886351	-0.141154	0.0253364	-0.0447658	0.029412	0.0274529
1	31312	0.0340851	-0.00920703	-0.0894784	-0.14133	0.0253152	-0.0453114	0.0293269	0.0273481
1	31362	0.0339336	-0.0086919	-0.0903231	-0.141504	0.02529	-0.0458586	0.0292387	0.0272398
1	31412	0.0337822	-0.00817086	-0.0911691	-0.141673	0.025261	-0.0464071	0.0291473	0.0271278
1	31462	0.0336308	-0.0076439	-0.0920165	-0.141839	0.025228	-0.046957	0.0290528	0.0270123
1	31512	0.0334795	-0.007111	-0.092865	-0.142002	0.0251911	-0.0475081	0.0289551	0.0268931
1	31562	0.0333283	-0.00657217	-0.0937144	-0.142161	0.0251503	-0.0480605	0.0288543	0.0267705
1	31612	0.0331773	-0.00602739	-0.0945645	-0.142316	0.0251056	-0.0486141	0.0287505	0.0266443
1	31662	0.0330265	-0.00547668	-0.095415	-0.142468	0.0250571	-0.0491687	0.0286436	0.0265147
1	31712	0.0328759	-0.00492002	-0.0962656	-0.142617	0.0250048	-0.0497242	0.0285338	0.0263817
1	31762	0.0327255	-0.00435742	-0.0971163	-0.142762	0.0249487	-0.0502807	0.0284211	0.0262452
1	31812	0.0325755	-0.00378886	-0.0979667	-0.142903	0.0248889	-0.050838	0.0283054	0.0261055
1	31862	0.0324259	-0.00321436	-0.0988165	-0.143041	0.0248253	-0.051396	0.028187	0.0259624
1	31912	0.0322766	-0.0026339	-0.0996656	-0.143176	0.0247581	-0.0519546	0.0280657	0.0258161
1	31962	0.0321277	-0.00204749	-0.100514	-0.143307	0.0246871	-0.0525139	0.0279416	0.0256666
1	32012	0.0319793	-0.00145512	-0.101361	-0.143435	0.0246125	-0.0530736	0.0278148	0.0255139
1	32062	0.0318314	-0.000856788	-0.102206	-0.143559	0.0245342	-0.0536338	0.0276854	0.025358
1	32112	0.031684	-0.000252494	-0.10305	-0.14368	0.0244524	-0.0541942	0.0275532	0.025199
1	32162	0.0315372	0.000357764	-0.103892	-0.143798	0.024367	-0.054755	0.0274185	0.0250369
1	32212	0.0313911	0.00097399	-0.104731	-0.143913	0.024278	-0.0553159	0.0272812	0.0248718
1	32262	0.0312455	0.00159619	-0.105569	-0.144024	0.0241856	-0.0558768	0.0271414	0.0247037
1	32312	0.0311007	0.00222435	-0.106403	-0.144132	0.0240896	-0.0564379	0.0269991	0.0245327
1	32362	0.0309566	0.00285849	-0.107235	-0.144236	0.0239901	-0.0569988	0.0268543	0.0243587
1	32412	0.0308132	0.00349861	-0.108064	-0.144338	0.0238872	-0.0575596	0.0267072	0.0241819
1	32462	0.0306707	0.00414471	-0.108889	-0.144436	0.0237809	-0.0581201	0.0265576	0.0240022
1	32512	0.0305289	0.00479679	-0.109711	-0.144531	0.0236712	-0.0586804	0.0264058	0.0238197
1	32562	0.0303881	0.00545484	-0.110529	-0.144623	0.0235581	-0.0592402	0.0262516	0.0236344
1	32612	0.0302482	0.00611881	-0.111342	-0.144711	0.0234418	-0.0597996	0.0260953	0.0234465
1	32662	0.0301092	0.00678861	-0.112151	-0.144797	0.0233221	-0.0603584	0.0259368	0.0232559
1	32712	0.0299712	0.00746419	-0.112955	-0.14488	0.0231993	-0.0609165	0.0257762	0.0230627
1	32762	0.0298343	0.00814547	-0.113754	-0.144959	0.0230733	-0.0614739	0.0256135	0.022867
1	32812	0.0296984	0.00883238	-0.114546	-0.145036	0.0229441	-0.0620304	0.0254489	0.0226688
1	32862	0.0295637	0.00952485	-0.115332	-0.145109	0.022812	-0.0625859	0.0252823	0.0224683
1	32912	0.02943	0.0102228	-0.116111	-0.14518	0.0226768	-0.0631404	0.0251139	0.0222654
1	32962	0.0292976	0.0109262	-0.116882	-0.145248	0.0225387	-0.0636938	0.0249438	0.0220603
1	33012	0.0291664	0.0116349	-0.117646	-0.145313	0.0223977	-0.0642459	0.0247719	0.021853
1	33062	0.0290365	0.0123489	-0.118402	-0.145376	0.0222539	-0.0647967	0.0245983	0.0216435
1	33112	0.0289078	0.0130681	-0.119149	-0.145435	0.0221073	-0.065346	0.0244231	0.0214319
1	33162	0.0287805	0.0137925	-0.119886	-0.145492	0.0219579	-0.0658938	0.0242464	0.0212184
1	33212	0.0286546	0.0145219	-0.120615	-0.145547	0.0218059	-0.0664401	0.0240682	0.0210028
1	33262	0.0285301	0.0152563	-0.121333	-0.145599	0.0216513	-0.0669846	0.0238886	0.0207854
1	33312	0.028407	0.0159956	-0.122041	-0.145648	0.021494	-0.0675273	0.0237077	0.0205662
1	33362	0.0282855	0.0167398	-0.122738	-0.145695	0.0213343	-0.0680681	0.0235254	0.0203452
1	33412	0.0281655	0.0174888	-0.123424	-0.14574	0.0211721	-0.0686069	0.0233419	0.0201225
1	33462	0.028047	0.0182425	-0.124098	-0.145782	0.0210075	-0.0691437	0.0231573	0.0198981
1	33512	0.0279302	0.0190008	-0.12476	-0.145822	0.0208405	-0.0696782	0.0229716	0.0196722
1	33562	0.027815	0.0197637	-0.125409	-0.145859	0.0206712	-0.0702105	0.0227848	0.0194447
1	33612	0.0277015	0.0205311	-0.126045	-0.145895	0.0204996	-0.0707404	0.022597	0.0192158
1	33662	0.0275898	0.0213029	-0.126668	-0.145928	0.0203259	-0.0712679	0.0224083	0.0189855
1	33712	0.0274798	0.022079	-0.127277	-0.145959	0.0201499	-0.0717928	0.0222188	0.0187539
1	33762	0.0273715	0.0228594	-0.127872	-0.145988	0.0199719	-0.0723151	0.0220284	0.018521
1	33812	0.027265	0.0236439	-0.128453	-0.146014	0.0197919	-0.0728348	0.0218373	0.0182869
1	33862	0.0271603	0.0244322	-0.12902	-0.146039	0.0196098	-0.0733518	0.0216454	0.0180515
1	33912	0.0270573	0.0252243	-0.129573	-0.146062	0.0194258	-0.0738661	0.0214529	0.0178151
1	33962	0.0269561	0.02602	-0.130112	-0.146083	0.0192398	-0.0743776	0.0212597	0.0175775
1	34012	0.0268565	0.0268192	-0.130637	-0.146102	0.0190521	-0.0748863	0.0210659	0.017339
1	34062	0.0267588	0.0276218	-0.131148	-0.14612	0.0188625	-0.0753921	0.0208715	0.0170994
1	34112	0.0266627	0.0284274	-0.131646	-0.146135	0.0186711	-0.0758951	0.0206766	0.0168588
1	34162	0.0265684	0.0292361	-0.132129	-0.146149	0.018478	-0.0763951	0.0204812	0.0166174
1	34212	0.0264758	0.0300477	-0.132598	-0.146161	0.0182833	-0.0768921	0.0202854	0.0163752
1	34262	0.0263849	0.030862	-0.133054	-0.146172	0.018087	-0.0773862	0.0200892	0.0161321
1	34312	0.0262958	0.0316789	-0.133495	-0.146181	0.0178891	-0.0778772	0.0198927	0.0158883
1	34362	0.0262083	0.0324982	-0.133923	-0.146189	0.0176897	-0.078365	0.0196958	0.0156437
1	34412	0.0261226	0.0333198	-0.134336	-0.146195	0.0174888	-0.0788498	0.0194987	0.0153986
1	34462	0.0260385	0.0341435	-0.134736	-0.1462	0.0172865	-0.0793313	0.0193013	0.0151528
1	34512	0.0259561	0.0349692	-0.135121	-0.146203	0.0170828	-0.0798096	0.0191037	0.0149064
1	34562	0.0258754	0.0357967	-0.135493	-0.146205	0.0168778	-0.0802847	0.0189061	0.0146596
1	34612	0.0257965	0.0366259	-0.135851	-0.146206	0.0166716	-0.0807564	0.0187083	0.0144122
1	34662	0.0257191	0.0374566	-0.136194	-0.146205	0.0164641	-0.0812248	0.0185104	0.0141645
1	34712	0.0256435	0.0382887	-0.136524	-0.146204	0.0162554	-0.0816899	0.0183125	0.0139164
1	34762	0.0255695	0.0391221	-0.13684	-0.146201	0.0160456	-0.0821514	0.0181146	0.013668
1	34812	0.0254972	0.0399565	-0.137142	-0.146197	0.0158348	-0.0826095	0.0179168	0.0134192
1	34862	0.0254265	0.0407919	-0.13743	-0.146193	0.0156229	-0.0830641	0.0177191	0.0131703
1	34912	0.0253575	0.0416279	-0.137704	-0.146187	0.01541	-0.0835153	0.0175215	0.0129211
1	34962	0.0252899	0.0424646	-0.137966	-0.14618	0.0151961	-0.083963	0.017324	0.0126717
1	35012	0.0252239	0.0433016	-0.138214	-0.146173	0.0149812	-0.0844071	0.0171266	0.0124222
1	35062	0.0251594	0.0441389	-0.138449	-0.146164	0.0147654	-0.0848478	0.0169293	0.0121724
1	35112	0.0250964	0.0449762	-0.138671	-0.146155	0.0145487	-0.0852851	0.0167322	0.0119226
1	35162	0.0250347	0.0458133	-0.138881	-0.146145	0.0143312	-0.0857188	0.0165353	0.0116726
1	35212	0.0249745	0.0466501	-0.139078	-0.146134	0.0141128	-0.0861491	0.0163385	0.0114226
1	35262	0.0249156	0.0474865	-0.139264	-0.146122	0.0138936	-0.0865759	0.0161419	0.0111725
1	35312	0.024858	0.0483222	-0.139437	-0.14611	0.0136736	-0.0869992	0.0159455	0.0109223
1	35362	0.0248016	0.049157	-0.139599	-0.146097	0.0134528	-0.087419	0.0157494	0.0106721
1	35412	0.0247465	0.0499908	-0.139749	-0.146083	0.0132313	-0.0878353	0.0155535	0.010422
1	35462	0.0246926	0.0508235	-0.139888	-0.146069	0.0130092	-0.0882481	0.0153578	0.0101718
1	35512	0.0246399	0.0516547	-0.140015	-0.146054	0.0127863	-0.0886575	0.0151624	0.00992172
1	35562	0.0245883	0.0524845	-0.140132	-0.146039	0.0125629	-0.0890634	0.0149673	0.00967171
1	35612	0.0245378	0.0533125	-0.140238	-0.146023	0.0123388	-0.0894657	0.0147724	0.00942179
1	35662	0.0244884	0.0541386	-0.140334	-0.146007	0.0121141	-0.0898646	0.0145779	0.009172
1	35712	0.02444	0.0549627	-0.140419	-0.14599	0.0118889	-0.09026	0.0143837	0.00892235
1	35762	0.0243925	0.0557845	-0.140495	-0.145973	0.0116632	-0.090652	0.0141898	0.00867286
1	35812	0.0243461	0.0566039	-0.14056	-0.145956	0.011437	-0.0910404	0.0139963	0.00842357
1	35862	0.0243005	0.0574207	-0.140616	-0.145938	0.0112103	-0.0914253	0.0138032	0.00817448
1	35912	0.0242559	0.0582348	-0.140662	-0.14592	0.0109832	-0.0918068	0.0136104	0.00792564
1	35962	0.024212	0.0590459	-0.140699	-0.145902	0.0107557	-0.0921847	0.013418	0.00767705
1	36012	0.024169	0.0598539	-0.140727	-0.145884	0.0105278	-0.0925591	0.013226	0.00742873
1	36062	0.0241268	0.0606587	-0.140746	-0.145866	0.0102995	-0.0929301	0.0130344	0.00718068
1	36112	0.0240853	0.0614602	-0.140757	-0.145847	0.0100709	-0.0932975	0.0128432	0.00693291
1	36162	0.0240445	0.0622581	-0.140759	-0.145828	0.00984181	-0.0936614	0.0126524	0.00668542
1	36212	0.0240043	0.0630524	-0.140752	-0.145809	0.0096124	-0.0940217	0.0124619	0.00643822
1	36262	0.0239648	0.0638429	-0.140738	-0.14579	0.00938262	-0.0943785	0.0122719	0.00619131
1	36312	0.0239259	0.0646295	-0.140716	-0.145771	0.00915249	-0.0947318	0.0120823	0.00594471
1	36362	0.0238875	0.065412	-0.140686	-0.145752	0.00892201	-0.0950815	0.011893	0.00569841
1	36412	0.0238496	0.0661904	-0.140648	-0.145732	0.0086912	-0.0954276	0.0117042	0.00545243
1	36462	0.0238123	0.0669643	-0.140603	-0.145713	0.00846005	-0.0957701	0.0115157	0.00520677
1	36512	0.0237753	0.0677338	-0.140551	-0.145693	0.00822857	-0.0961091	0.0113276	0.00496143
1	36562	0.0237388	0.0684987	-0.140493	-0.145673	0.00799677	-0.0964444	0.01114	0.00471643
1	36612	0.0237027	0.0692588	-0.140427	-0.145654	0.00776467	-0.0967761	0.0109527	0.00447176
1	36662	0.0236669	0.070014	-0.140355	-0.145634	0.00753225	-0.0971043	0.0107658	0.00422744
1	36712	0.0236313	0.0707641	-0.140277	-0.145615	0.00729954	-0.0974288	0.0105793	0.00398346
1	36762	0.0235961	0.0715091	-0.140193	-0.145595	0.00706653	-0.0977496	0.0103933	0.00373984
1	36812	0.0235611	0.0722487	-0.140103	-0.145575	0.00683324	-0.0980668	0.0102076	0.00349659
1	36862	0.0235262	0.0729829	-0.140007	-0.145556	0.00659967	-0.0983804	0.0100223	0.0032537
1	36912	0.0234916	0.0737114	-0.139905	-0.145536	0.00636583	-0.0986903	0.00983738	0.00301119
1	36962	0.023457	0.0744342	-0.139798	-0.145517	0.00613173	-0.0989965	0.00965288	0.00276905
1	37012	0.0234225	0.0751511	-0.139686	-0.145497	0.00589737	-0.099299	0.00946878	0.0025273
1	37062	0.0233881	0.075862	-0.13957	-0.145478	0.00566275	-0.0995979	0.00928507	0.00228594
1	37112	0.0233537	0.0765669	-0.139448	-0.145459	0.00542787	-0.099893	0.00910177	0.00204497
1	37162	0.0233193	0.0772656	-0.13932	-0.14544	0.00519271	-0.100184	0.00891885	0.00180439
1	37212	0.0232849	0.0779582	-0.139187	-0.145421	0.00495725	-0.100472	0.00873633	0.00156418
1	37262	0.0232505	0.0786447	-0.139049	-0.145402	0.00472148	-0.100755	0.00855421	0.00132436
1	37312	0.0232162	0.079325	-0.138904	-0.145383	0.00448538	-0.101035	0.00837247	0.00108491
1	37362	0.0231818	0.0799991	-0.138754	-0.145364	0.00424894	-0.10131	0.00819113	0.000845832
1	37412	0.0231474	0.080667	-0.138597	-0.145345	0.00401214	-0.101582	0.00801017	0.000607124
1	37462	0.0231129	0.0813285	-0.138433	-0.145326	0.00377496	-0.101849	0.0078296	0.000368781
1	37512	0.0230784	0.0819838	-0.138263	-0.145307	0.0035374	-0.102113	0.00764942	0.0001308
1	37562	0.0230438	0.0826328	-0.138086	-0.145288	0.00329943	-0.102371	0.00746962	-0.000106822
1	37612	0.0230092	0.0832754	-0.137902	-0.145269	0.00306105	-0.102626	0.00729021	-0.000344088
1	37662	0.0229745	0.0839116	-0.13771	-0.14525	0.00282223	-0.102877	0.00711118	-0.000581001
1	37712	0.0229397	0.0845414	-0.137511	-0.145231	0.00258295	-0.103122	0.00693253	-0.000817566
1	37762	0.0229048	0.0851647	-0.137304	-0.145212	0.00234322	-0.103364	0.00675426	-0.00105379
1	37812	0.0228698	0.0857815	-0.137089	-0.145193	0.002103	-0.103601	0.00657637	-0.00128966
1	37862	0.0228346	0.0863919	-0.136866	-0.145174	0.00186228	-0.103833	0.00639886	-0.0015252
1	37912	0.0227994	0.0869957	-0.136634	-0.145154	0.00162105	-0.104061	0.00622173	-0.0017604
1	37962	0.022764	0.0875929	-0.136394	-0.145135	0.0013793	-0.104284	0.00604497	-0.00199527
1	38012	0.0227284	0.0881836	-0.136146	-0.145115	0.001137	-0.104503	0.00586858	-0.00222981
1	38062	0.0226927	0.0887676	-0.135888	-0.145095	0.000894147	-0.104716	0.00569257	-0.00246402
1	38112	0.0226568	0.089345	-0.135621	-0.145075	0.000650718	-0.104925	0.00551693	-0.00269791
1	38162	0.0226208	0.0899156	-0.135345	-0.145055	0.0004067	-0.105129	0.00534166	-0.00293148
1	38212	0.0225845	0.0904797	-0.135059	-0.145035	0.000162071	-0.105328	0.00516676	-0.00316474
1	38262	0.0225482	0.0910373	-0.134761	-0.145014	-8.31894e-05	-0.105522	0.00499223	-0.00339769
1	38312	0.0225117	0.0915885	-0.134453	-0.144993	-0.000329103	-0.105711	0.00481807	-0.00363034
1	38362	0.0224751	0.0921333	-0.134131	-0.144972	-0.00057569	-0.105894	0.00464427	-0.0038627
1	38412	0.0224384	0.0926718	-0.133797	-0.144951	-0.000822973	-0.106073	0.00447085	-0.00409477
1	38462	0.0224017	0.0932042	-0.133449	-0.144929	-0.00107097	-0.106246	0.0042978	-0.00432655
1	38512	0.0223649	0.0937306	-0.133086	-0.144907	-0.00131971	-0.106414	0.00412511	-0.00455806
1	38562	0.0223281	0.0942509	-0.132708	-0.144884	-0.00156921	-0.106577	0.0039528	-0.00478931
1	38612	0.0222913	0.0947653	-0.132314	-0.144861	-0.00181949	-0.106734	0.00378085	-0.00502028
1	38662	0.0222546	0.095274	-0.131904	-0.144838	-0.00207057	-0.106886	0.00360927	-0.005251
1	38712	0.0222178	0.0957769	-0.131475	-0.144814	-0.00232248	-0.107032	0.00343805	-0.00548147
1	38762	0.0221812	0.0962741	-0.131029	-0.14479	-0.00257523	-0.107173	0.0032672	-0.0057117
1	38812	0.0221446	0.0967659	-0.130563	-0.144765	-0.00282884	-0.107307	0.00309672	-0.00594169
1	38862	0.0221081	0.0972521	-0.130078	-0.14474	-0.00308335	-0.107437	0.00292661	-0.00617144
1	38912	0.0220717	0.097733	-0.129572	-0.144714	-0.00333876	-0.10756	0.00275686	-0.00640097
1	38962	0.0220354	0.0982086	-0.129044	-0.144688	-0.00359511	-0.107678	0.00258748	-0.00663028
1	39012	0.0219994	0.098679	-0.128495	-0.144661	-0.00385241	-0.107789	0.00241847	-0.00685938
1	39062	0.0219635	0.0991443	-0.127923	-0.144633	-0.00411068	-0.107895	0.00224982	-0.00708827
1	39112	0.0219278	0.0996046	-0.127328	-0.144605	-0.00436994	-0.107994	0.00208153	-0.00731695
1	39162	0.0218923	0.10006	-0.126708	-0.144576	-0.00463023	-0.108088	0.00191361	-0.00754545
1	39212	0.021857	0.10051	-0.126063	-0.144547	-0.00489154	-0.108175	0.00174606	-0.00777376
1	39262	0.021822	0.100956	-0.125393	-0.144516	-0.00515392	-0.108256	0.00157887	-0.00800188
1	39312	0.0217873	0.101397	-0.124696	-0.144485	-0.00541738	-0.108331	0.00141204	-0.00822983
1	39362	0.0217529	0.101834	-0.123973	-0.144454	-0.0056819	-0.1084	0.00124557	-0.0084576
1	39412	0.0217188	0.102265	-0.123224	-0.144421	-0.00594748	-0.108463	0.00107945	-0.0086852
1	39462	0.021685	0.102693	-0.122449	-0.144388	-0.00621412	-0.108519	0.000913667	-0.00891264
1	39512	0.0216515	0.103115	-0.121649	-0.144354	-0.00648179	-0.108569	0.000748221	-0.00913991
1	39562	0.0216183	0.103533	-0.120822	-0.144319	-0.0067505	-0.108614	0.000583102	-0.00936701
1	39612	0.0215854	0.103947	-0.119971	-0.144284	-0.00702022	-0.108652	0.000418303	-0.00959395
1	39662	0.0215528	0.104356	-0.119094	-0.144248	-0.00729096	-0.108685	0.000253815	-0.00982074
1	39712	0.0215206	0.104761	-0.118193	-0.144211	-0.00756269	-0.108712	8.96324e-05	-0.0100474
1	39762	0.0214887	0.105161	-0.117266	-0.144174	-0.00783542	-0.108733	-7.42534e-05	-0.0102738
1	39812	0.0214572	0.105557	-0.116315	-0.144136	-0.00810912	-0.108748	-0.000237849	-0.0105002
1	39862	0.021426	0.105948	-0.11534	-0.144097	-0.0083838	-0.108758	-0.000401163	-0.0107263
1	39912	0.0213952	0.106335	-0.114341	-0.144058	-0.00865943	-0.108763	-0.000564202	-0.0109523
1	39962	0.0213648	0.106718	-0.113317	-0.144018	-0.00893602	-0.108761	-0.000726974	-0.0111782
1	40012	0.0213347	0.107097	-0.11227	-0.143977	-0.00921354	-0.108755	-0.000889486	-0.011404
1	40062	0.021305	0.107471	-0.111199	-0.143936	-0.009492	-0.108743	-0.00105175	-0.0116295
1	40112	0.0212757	0.107841	-0.110105	-0.143894	-0.00977137	-0.108725	-0.00121376	-0.011855
1	40162	0.0212468	0.108206	-0.108987	-0.143852	-0.0100517	-0.108702	-0.00137554	-0.0120803
1	40212	0.0212183	0.108568	-0.107847	-0.143809	-0.0103328	-0.108674	-0.00153708	-0.0123055
1	40262	0.0211903	0.108925	-0.106683	-0.143765	-0.0106149	-0.108641	-0.00169841	-0.0125306
1	40312	0.0211626	0.109278	-0.105497	-0.143721	-0.0108979	-0.108603	-0.00185952	-0.0127555
1	40362	0.0211354	0.109627	-0.104288	-0.143677	-0.0111817	-0.10856	-0.00202042	-0.0129803
1	40412	0.0211085	0.109972	-0.103058	-0.143631	-0.0114664	-0.108512	-0.00218112	-0.013205
1	40462	0.0210821	0.110313	-0.101805	-0.143586	-0.0117519	-0.108459	-0.00234165	-0.0134295
1	40512	0.0210561	0.11065	-0.100532	-0.14354	-0.0120382	-0.108401	-0.00250202	-0.013654
1	40562	0.0210305	0.110982	-0.0992394	-0.143493	-0.0123252	-0.10834	-0.00266227	-0.0138783
1	40612	0.0210052	0.111309	-0.0979274	-0.143446	-0.012613	-0.108273	-0.00282242	-0.0141026
1	40662	0.0209802	0.111632	-0.0965971	-0.143399	-0.0129014	-0.108203	-0.00298249	-0.0143267
1	40712	0.0209556	0.11195	-0.0952494	-0.143352	-0.0131905	-0.108129	-0.00314251	-0.0145508
1	40762	0.0209312	0.112264	-0.0938849	-0.143304	-0.0134802	-0.108051	-0.0033025	-0.0147749
1	40812	0.0209071	0.112572	-0.0925044	-0.143257	-0.0137705	-0.10797	-0.00346249	-0.0149988
1	40862	0.0208832	0.112876	-0.0911089	-0.143209	-0.0140614	-0.107886	-0.00362249	-0.0152227
1	40912	0.0208596	0.113174	-0.089699	-0.143161	-0.0143527	-0.107798	-0.00378255	-0.0154466
1	40962	0.0208361	0.113467	-0.0882756	-0.143114	-0.0146445	-0.107707	-0.00394267	-0.0156704
1	41012	0.0208129	0.113755	-0.0868395	-0.143067	-0.0149367	-0.107614	-0.00410289	-0.0158942
1	41062	0.0207898	0.114037	-0.0853915	-0.143019	-0.0152294	-0.107518	-0.00426322	-0.016118
1	41112	0.0207668	0.114313	-0.0839323	-0.142972	-0.0155224	-0.10742	-0.0044237	-0.0163418
1	41162	0.020744	0.114584	-0.0824627	-0.142926	-0.0158157	-0.10732	-0.00458435	-0.0165656
1	41212	0.0207212	0.11485	-0.0809837	-0.14288	-0.0161093	-0.107217	-0.0047452	-0.0167893
1	41262	0.0206986	0.115109	-0.0794958	-0.142834	-0.0164032	-0.107113	-0.00490626	-0.0170131
1	41312	0.020676	0.115362	-0.0780001	-0.142788	-0.0166973	-0.107007	-0.00506756	-0.0172369
1	41362	0.0206534	0.115609	-0.0764971	-0.142743	-0.0169916	-0.1069	-0.00522913	-0.0174607
1	41412	0.0206308	0.11585	-0.0749878	-0.142699	-0.017286	-0.106792	-0.00539099	-0.0176846
1	41462	0.0206083	0.116085	-0.073473	-0.142656	-0.0175806	-0.106682	-0.00555317	-0.0179085
1	41512	0.0205857	0.116313	-0.0719534	-0.142613	-0.0178752	-0.106572	-0.00571569	-0.0181324
1	41562	0.0205631	0.116535	-0.0704298	-0.142571	-0.0181699	-0.106461	-0.00587858	-0.0183565
1	41612	0.0205404	0.11675	-0.068903	-0.142529	-0.0184646	-0.10635	-0.00604188	-0.0185806
1	41662	0.0205175	0.116958	-0.0673739	-0.142489	-0.0187593	-0.106238	-0.00620563	-0.0188048
1	41712	0.0204945	0.117159	-0.0658433	-0.14245	-0.019054	-0.106126	-0.0063699	-0.0190291
1	41762	0.0204713	0.117353	-0.064312	-0.142412	-0.0193486	-0.106015	-0.00653472	-0.0192537
1	41812	0.0204479	0.117539	-0.0627807	-0.142375	-0.0196431	-0.105904	-0.00670013	-0.0194785
1	41862	0.0204242	0.117717	-0.0612504	-0.142339	-0.0199375	-0.105794	-0.0068662	-0.0197034
1	41912	0.0204003	0.117887	-0.0597217	-0.142305	-0.0202318	-0.105685	-0.00703295	-0.0199287
1	41962	0.0203759	0.118049	-0.0581956	-0.142272	-0.0205259	-0.105577	-0.00720045	-0.0201543
1	42012	0.0203512	0.118203	-0.0566728	-0.142241	-0.0208198	-0.10547	-0.00736874	-0.0203802
1	42062	0.0203261	0.118347	-0.0551542	-0.142212	-0.0211135	-0.105365	-0.00753785	-0.0206064
1	42112	0.0203006	0.118483	-0.0536405	-0.142184	-0.021407	-0.105262	-0.00770785	-0.020833
1	42162	0.0202745	0.11861	-0.0521326	-0.142158	-0.0217001	-0.105161	-0.00787878	-0.0210601
1	42212	0.0202479	0.118728	-0.0506312	-0.142134	-0.021993	-0.105062	-0.00805068	-0.0212876
1	42262	0.0202208	0.118836	-0.0491373	-0.142112	-0.0222855	-0.104967	-0.0082236	-0.0215156
1	42312	0.0201931	0.118934	-0.0476516	-0.142092	-0.0225777	-0.104873	-0.00839759	-0.021744
1	42362	0.0201647	0.119022	-0.0461748	-0.142075	-0.0228696	-0.104783	-0.0085727	-0.0219731
1	42412	0.0201357	0.119101	-0.044708	-0.142059	-0.023161	-0.104697	-0.00874897	-0.0222026
1	42462	0.020106	0.119168	-0.0432517	-0.142047	-0.0234519	-0.104613	-0.00892644	-0.0224328
1	42512	0.0200755	0.119226	-0.0418069	-0.142036	-0.0237425	-0.104534	-0.00910518	-0.0226636
1	42562	0.0200443	0.119272	-0.0403744	-0.142028	-0.0240325	-0.104458	-0.00928521	-0.0228951
1	42612	0.0200122	0.119307	-0.0389549	-0.142023	-0.024322	-0.104387	-0.0094666	-0.0231273
1	42662	0.0199793	0.119332	-0.0375493	-0.142021	-0.024611	-0.10432	-0.00964938	-0.0233601
1	42712	0.0199455	0.119344	-0.0361579	-0.142021	-0.0248995	-0.104258	-0.00983362	-0.0235938
1	42762	0.0199107	0.119345	-0.0347813	-0.142024	-0.0251874	-0.104201	-0.0100194	-0.0238283
1	42812	0.019875	0.119334	-0.0334198	-0.14203	-0.0254749	-0.104149	-0.0102067	-0.0240636
1	42862	0.0198383	0.11931	-0.0320738	-0.14204	-0.0257618	-0.104101	-0.0103957	-0.0242999
1	42912	0.0198005	0.119274	-0.0307437	-0.142052	-0.0260483	-0.10406	-0.0105863	-0.0245372
1	42962	0.0197617	0.119224	-0.0294299	-0.142068	-0.0263342	-0.104023	-0.0107787	-0.0247755
1	43012	0.0197217	0.119162	-0.0281329	-0.142088	-0.0266197	-0.103993	-0.0109729	-0.0250149
1	43062	0.0196806	0.119085	-0.0268531	-0.14211	-0.0269047	-0.103968	-0.011169	-0.0252555
1	43112	0.0196383	0.118995	-0.0255908	-0.142137	-0.0271893	-0.103949	-0.011367	-0.0254972
1	43162	0.0195947	0.118891	-0.0243465	-0.142166	-0.0274734	-0.103936	-0.011567	-0.0257402
1	43212	0.0195498	0.118773	-0.0231206	-0.1422	-0.0277571	-0.10393	-0.0117691	-0.0259846
1	43262	0.0195036	0.118639	-0.0219134	-0.142237	-0.0280403	-0.103931	-0.0119732	-0.0262303
1	43312	0.0194561	0.118491	-0.0207254	-0.142279	-0.0283232	-0.103938	-0.0121795	-0.0264774
1	43362	0.0194072	0.118327	-0.0195571	-0.142324	-0.0286056	-0.103952	-0.0123881	-0.0267261
1	43412	0.0193568	0.118148	-0.0184088	-0.142373	-0.0288876	-0.103973	-0.0125989	-0.0269762
1	43462	0.019305	0.117953	-0.0172808	-0.142427	-0.0291692	-0.104001	-0.0128121	-0.0272279
1	43512	0.0192516	0.117742	-0.0161737	-0.142485	-0.0294505	-0.104037	-0.0130277	-0.0274813
1	43562	0.0191967	0.117514	-0.0150879	-0.142547	-0.0297313	-0.10408	-0.0132457	-0.0277364
1	43612	0.0191402	0.11727	-0.0140237	-0.142614	-0.0300118	-0.104131	-0.0134662	-0.0279932
1	43662	0.0190821	0.117008	-0.0129815	-0.142685	-0.030292	-0.10419	-0.0136894	-0.0282518
1	43712	0.0190223	0.11673	-0.0119618	-0.14276	-0.0305718	-0.104257	-0.0139152	-0.0285123
1	43762	0.0189608	0.116433	-0.010965	-0.142841	-0.0308513	-0.104332	-0.0141436	-0.0287747
1	43812	0.0188976	0.116119	-0.00999127	-0.142926	-0.0311304	-0.104416	-0.0143749	-0.029039
1	43862	0.0188326	0.115787	-0.00904051	-0.143016	-0.0314092	-0.104508	-0.0146089	-0.0293053
1	43912	0.0187658	0.115436	-0.00811231	-0.143111	-0.0316877	-0.104608	-0.0148456	-0.0295737
1	43962	0.0186973	0.115068	-0.00720631	-0.143211	-0.0319659	-0.104718	-0.0150852	-0.029844
1	44012	0.0186269	0.114681	-0.00632216	-0.143315	-0.0322438	-0.104835	-0.0153276	-0.0301164
1	44062	0.0185548	0.114275	-0.00545949	-0.143425	-0.0325215	-0.104961	-0.0155728	-0.0303909
1	44112	0.0184809	0.113851	-0.00461796	-0.143539	-0.0327989	-0.105096	-0.0158208	-0.0306675
1	44162	0.0184051	0.113408	-0.00379719	-0.143659	-0.033076	-0.105239	-0.0160716	-0.0309461
1	44212	0.0183275	0.112947	-0.00299685	-0.143783	-0.0333529	-0.10539	-0.0163253	-0.0312269
1	44262	0.0182481	0.112466	-0.00221656	-0.143912	-0.0336295	-0.105551	-0.0165819	-0.0315098
1	44312	0.0181668	0.111967	-0.00145596	-0.144046	-0.0339059	-0.105719	-0.0168413	-0.0317949
1	44362	0.0180837	0.111448	-0.000714712	-0.144185	-0.0341821	-0.105896	-0.0171037	-0.0320822
1	44412	0.0179987	0.11091	7.5565e-06	-0.144329	-0.0344581	-0.106082	-0.0173689	-0.0323717
1	44462	0.0179118	0.110353	0.0007112	-0.144478	-0.034734	-0.106276	-0.017637	-0.0326634
1	44512	0.017823	0.109776	0.00139658	-0.144632	-0.0350096	-0.106479	-0.0179081	-0.0329573
1	44562	0.0177323	0.109179	0.00206404	-0.144792	-0.0352851	-0.106691	-0.018182	-0.0332535
1	44612	0.0176397	0.108563	0.00271396	-0.144956	-0.0355604	-0.106911	-0.018459	-0.0335519
1	44662	0.0175451	0.107927	0.00334668	-0.145125	-0.0358355	-0.107139	-0.0187388	-0.0338527
1	44712	0.0174486	0.107271	0.00396256	-0.1453	-0.0361106	-0.107377	-0.0190217	-0.0341558
1	44762	0.0173502	0.106595	0.00456197	-0.145479	-0.0363855	-0.107623	-0.0193075	-0.0344612
1	44812	0.0172499	0.105899	0.00514526	-0.145664	-0.0366602	-0.107877	-0.0195963	-0.034769
1	44862	0.0171475	0.105182	0.00571278	-0.145854	-0.0369349	-0.10814	-0.0198881	-0.0350792
1	44912	0.0170432	0.104445	0.0062649	-0.146049	-0.0372095	-0.108412	-0.0201829	-0.0353917
1	44962	0.016937	0.103688	0.00680195	-0.146249	-0.0374839	-0.108692	-0.0204807	-0.0357065
1	45012	0.0168288	0.102911	0.00732426	-0.146454	-0.0377581	-0.108981	-0.0207812	-0.0360236
1	45062	0.0167188	0.102115	0.00783216	-0.146664	-0.038032	-0.109277	-0.0210844	-0.0363427
1	45112	0.0166071	0.1013	0.008326	-0.146879	-0.0383055	-0.109582	-0.0213902	-0.0366638
1	45162	0.0164935	0.100467	0.0088061	-0.147098	-0.0385786	-0.109894	-0.0216985	-0.0369868
1	45212	0.0163783	0.0996147	0.0092728	-0.147322	-0.0388513	-0.110214	-0.0220091	-0.0373117
1	45262	0.0162613	0.0987449	0.00972643	-0.14755	-0.0391234	-0.110542	-0.0223221	-0.0376382
1	45312	0.0161428	0.0978575	0.0101673	-0.147782	-0.0393949	-0.110876	-0.0226372	-0.0379664
1	45362	0.0160226	0.096953	0.0105958	-0.148019	-0.0396657	-0.111218	-0.0229543	-0.038296
1	45412	0.015901	0.0960317	0.0110123	-0.148259	-0.0399358	-0.111567	-0.0232735	-0.0386271
1	45462	0.0157778	0.0950939	0.011417	-0.148504	-0.0402052	-0.111923	-0.0235944	-0.0389594
1	45512	0.0156532	0.09414	0.0118103	-0.148752	-0.0404736	-0.112285	-0.0239172	-0.039293
1	45562	0.0155271	0.0931704	0.0121925	-0.149005	-0.0407411	-0.112653	-0.0242415	-0.0396277
1	45612	0.0153997	0.0921854	0.012564	-0.14926	-0.0410077	-0.113028	-0.0245674	-0.0399634
1	45662	0.015271	0.0911854	0.0129251	-0.149519	-0.0412732	-0.113409	-0.0248947	-0.0403
1	45712	0.015141	0.0901707	0.0132762	-0.149782	-0.0415375	-0.113796	-0.0252234	-0.0406374
1	45762	0.0150098	0.0891417	0.0136175	-0.150048	-0.0418007	-0.114188	-0.0255532	-0.0409755
1	45812	0.0148773	0.0880988	0.0139494	-0.150317	-0.0420627	-0.114586	-0.0258842	-0.0413142
1	45862	0.0147438	0.0870424	0.0142723	-0.150589	-0.0423233	-0.11499	-0.0262162	-0.0416535
1	45912	0.0146091	0.0859727	0.0145864	-0.150864	-0.0425826	-0.115398	-0.026549	-0.0419932
1	45962	0.0144734	0.0848902	0.0148921	-0.151142	-0.0428404	-0.115812	-0.0268827	-0.0423332
1	46012	0.0143366	0.0837952	0.0151898	-0.151422	-0.0430968	-0.116231	-0.0272171	-0.0426734
1	46062	0.014199	0.0826883	0.0154795	-0.151705	-0.0433515	-0.116654	-0.0275519	-0.0430136
1	46112	0.0140604	0.0815703	0.0157616	-0.151991	-0.0436045	-0.117082	-0.0278871	-0.0433536
1	46162	0.0139211	0.0804416	0.0160362	-0.152278	-0.0438555	-0.117513	-0.0282224	-0.0436933
1	46212	0.013781	0.079303	0.0163035	-0.152568	-0.0441046	-0.117949	-0.0285576	-0.0440325
1	46262	0.0136403	0.078155	0.0165637	-0.152859	-0.0443515	-0.118388	-0.0288926	-0.044371
1	46312	0.0134991	0.0769984	0.0168169	-0.153152	-0.0445962	-0.118831	-0.0292271	-0.0447085
1	46362	0.0133573	0.0758337	0.0170633	-0.153446	-0.0448384	-0.119277	-0.0295611	-0.0450449
1	46412	0.0132151	0.0746616	0.0173032	-0.153741	-0.0450782	-0.119725	-0.0298942	-0.04538
1	46462	0.0130726	0.0734826	0.0175367	-0.154038	-0.0453153	-0.120176	-0.0302263	-0.0457137
1	46512	0.0129298	0.0722976	0.017764	-0.154335	-0.0455496	-0.12063	-0.0305572	-0.0460456
1	46562	0.0127868	0.0711069	0.0179853	-0.154633	-0.045781	-0.121086	-0.0308868	-0.0463758
1	46612	0.0126437	0.0699114	0.0182008	-0.154931	-0.0460094	-0.121543	-0.0312148	-0.0467038
1	46662	0.0125005	0.0687117	0.0184107	-0.15523	-0.0462346	-0.122002	-0.0315411	-0.0470296
1	46712	0.0123573	0.0675083	0.0186151	-0.155529	-0.0464565	-0.122463	-0.0318655	-0.047353
1	46762	0.0122143	0.0663019	0.0188142	-0.155828	-0.046675	-0.122924	-0.0321877	-0.0476738
1	46812	0.0120714	0.0650932	0.0190083	-0.156126	-0.04689	-0.123386	-0.0325076	-0.0479918
1	46862	0.0119288	0.0638827	0.0191975	-0.156424	-0.0471012	-0.123849	-0.0328251	-0.0483067
1	46912	0.0117865	0.0626712	0.019382	-0.156721	-0.0473087	-0.124313	-0.0331398	-0.0486185
1	46962	0.0116446	0.0614591	0.0195619	-0.157017	-0.0475122	-0.124776	-0.0334517	-0.0489269
1	47012	0.0115032	0.0602473	0.0197376	-0.157313	-0.0477117	-0.125239	-0.0337605	-0.0492318
1	47062	0.0113623	0.0590363	0.0199091	-0.157607	-0.047907	-0.125702	-0.0340661	-0.0495329
1	47112	0.011222	0.0578267	0.0200766	-0.157899	-0.048098	-0.126164	-0.0343683	-0.04983
1	47162	0.0110824	0.0566191	0.0202404	-0.158191	-0.0482845	-0.126625	-0.0346669	-0.050123
1	47212	0.0109436	0.0554142	0.0204006	-0.15848	-0.0484665	-0.127085	-0.0349617	-0.0504117
1	47262	0.0108056	0.0542125	0.0205573	-0.158767	-0.0486437	-0.127543	-0.0352524	-0.0506959
1	47312	0.0106685	0.0530145	0.0207107	-0.159053	-0.0488161	-0.128	-0.0355391	-0.0509754
1	47362	0.0105324	0.0518208	0.020861	-0.159336	-0.0489835	-0.128456	-0.0358213	-0.0512499
1	47412	0.0103973	0.050632	0.0210084	-0.159616	-0.0491458	-0.128909	-0.0360991	-0.0515194
1	47462	0.0102634	0.0494486	0.0211529	-0.159894	-0.0493029	-0.12936	-0.0363721	-0.0517835
1	47512	0.0101306	0.0482712	0.0212947	-0.16017	-0.0494545	-0.129809	-0.0366403	-0.0520422
1	47562	0.00999903	0.0471003	0.0214341	-0.160442	-0.0496007	-0.130255	-0.0369034	-0.0522952
1	47612	0.0098688	0.0459365	0.0215711	-0.160711	-0.0497412	-0.130698	-0.0371612	-0.0525423
1	47662	0.00973996	0.0447804	0.0217059	-0.160977	-0.049876	-0.131138	-0.0374136	-0.0527834
1	47712	0.00961257	0.0436325	0.0218387	-0.16124	-0.0500048	-0.131575	-0.0376603	-0.0530182
1	47762	0.0094867	0.0424933	0.0219696	-0.161499	-0.0501276	-0.132008	-0.0379013	-0.0532465
1	47812	0.00936243	0.0413634	0.0220988	-0.161754	-0.0502442	-0.132438	-0.0381362	-0.0534682
1	47862	0.00923982	0.0402434	0.0222265	-0.162006	-0.0503545	-0.132864	-0.038365	-0.0536831
1	47912	0.00911894	0.0391339	0.0223528	-0.162253	-0.0504584	-0.133285	-0.0385875	-0.0538909
1	47962	0.00899986	0.0380354	0.0224779	-0.162496	-0.0505556	-0.133703	-0.0388034	-0.0540914
1	48012	0.00888265	0.0369484	0.0226018	-0.162735	-0.0506462	-0.134115	-0.0390126	-0.0542846
1	48062	0.00876738	0.0358735	0.0227249	-0.162969	-0.0507299	-0.134524	-0.0392148	-0.0544701
1	48112	0.00865412	0.0348113	0.0228472	-0.163198	-0.0508067	-0.134927	-0.03941	-0.0546479
1	48162	0.00854293	0.0337623	0.0229689	-0.163423	-0.0508763	-0.135325	-0.039598	-0.0548176
1	48212	0.00843389	0.032727	0.0230902	-0.163642	-0.0509387	-0.135717	-0.0397785	-0.0549791
1	48262	0.00832706	0.0317061	0.0232111	-0.163857	-0.0509937	-0.136104	-0.0399513	-0.0551322
1	48312	0.00822246	0.0306996	0.0233316	-0.164066	-0.0510413	-0.136486	-0.0401165	-0.0552769
1	48362	0.00812014	0.0297077	0.0234516	-0.164269	-0.0510814	-0.136862	-0.0402738	-0.0554129
1	48412	0.0080201	0.0287305	0.0235709	-0.164468	-0.0511138	-0.137232	-0.0404233	-0.0555403
1	48462	0.00792237	0.0277681	0.0236894	-0.164661	-0.0511387	-0.137596	-0.0405648	-0.0556589
1	48512	0.00782699	0.0268207	0.0238069	-0.164848	-0.0511559	-0.137954	-0.0406982	-0.0557685
1	48562	0.00773397	0.0258883	0.0239233	-0.16503	-0.0511652	-0.138306	-0.0408235	-0.0558692
1	48612	0.00764333	0.0249712	0.0240386	-0.165206	-0.0511668	-0.138652	-0.0409406	-0.0559608
1	48662	0.00755512	0.0240693	0.0241524	-0.165377	-0.0511605	-0.138992	-0.0410494	-0.0560432
1	48712	0.00746934	0.0231829	0.0242648	-0.165542	-0.0511461	-0.139326	-0.0411498	-0.0561163
1	48762	0.00738602	0.0223121	0.0243756	-0.165701	-0.0511238	-0.139654	-0.0412418	-0.0561801
1	48812	0.00730519	0.021457	0.0244847	-0.165855	-0.0510934	-0.139976	-0.0413251	-0.0562343
1	48862	0.00722687	0.0206176	0.0245918	-0.166003	-0.0510548	-0.140291	-0.0413999	-0.056279
1	48912	0.00715109	0.0197942	0.024697	-0.166144	-0.051008	-0.140599	-0.0414659	-0.0563139
1	48962	0.00707788	0.0189869	0.0248	-0.16628	-0.0509529	-0.140901	-0.0415231	-0.0563391
1	49012	0.00700724	0.0181957	0.0249007	-0.16641	-0.0508894	-0.141197	-0.0415714	-0.0563544
1	49062	0.00693923	0.0174209	0.024999	-0.166534	-0.0508175	-0.141486	-0.0416107	-0.0563597
1	49112	0.00687384	0.0166624	0.0250948	-0.166652	-0.0507372	-0.141768	-0.041641	-0.0563549
1	49162	0.00681112	0.0159205	0.0251879	-0.166763	-0.0506483	-0.142044	-0.0416621	-0.0563399
1	49212	0.00675109	0.0151953	0.0252782	-0.166869	-0.0505508	-0.142313	-0.041674	-0.0563146
1	49262	0.00669377	0.0144869	0.0253655	-0.166968	-0.0504446	-0.142574	-0.0416766	-0.056279
1	49312	0.00663918	0.0137953	0.0254498	-0.167061	-0.0503296	-0.142829	-0.0416698	-0.0562328
1	49362	0.00658735	0.0131208	0.0255308	-0.167147	-0.0502059	-0.143077	-0.0416536	-0.0561761
1	49412	0.0065383	0.0124634	0.0256085	-0.167228	-0.0500732	-0.143318	-0.0416277	-0.0561087
1	49462	0.006492	0.0118229	0.0256826	-0.167302	-0.0499318	-0.143552	-0.0415924	-0.0560307
1	49512	0.00644842	0.011199	0.0257528	-0.167369	-0.0497816	-0.143779	-0.0415476	-0.0559421
1	49562	0.00640754	0.0105915	0.025819	-0.16743	-0.0496226	-0.143999	-0.0414934	-0.055843
1	49612	0.00636931	0.01	0.0258808	-0.167485	-0.049455	-0.144212	-0.0414299	-0.0557333
1	49662	0.0063337	0.00942435	0.0259381	-0.167534	-0.0492787	-0.144418	-0.041357	-0.0556132
1	49712	0.00630069	0.00886422	0.0259905	-0.167577	-0.0490938	-0.144618	-0.0412749	-0.0554827
1	49762	0.00627024	0.00831937	0.0260378	-0.167614	-0.0489003	-0.144811	-0.0411836	-0.0553419
1	49812	0.00624232	0.00778951	0.0260798	-0.167645	-0.0486983	-0.144997	-0.0410832	-0.0551907
1	49862	0.0062169	0.00727438	0.0261162	-0.16767	-0.0484879	-0.145177	-0.0409736	-0.0550293
1	49912	0.00619394	0.00677371	0.0261468	-0.167689	-0.048269	-0.14535	-0.040855	-0.0548577
1	49962	0.00617342	0.00628723	0.0261713	-0.167702	-0.0480418	-0.145516	-0.0407275	-0.0546759
1	50012	0.0061553	0.00581466	0.0261895	-0.167709	-0.0478062	-0.145677	-0.0405909	-0.054484
1	50062	0.00613954	0.00535575	0.0262011	-0.167711	-0.0475624	-0.14583	-0.0404455	-0.054282
1	50112	0.00612613	0.00491021	0.0262059	-0.167706	-0.0473103	-0.145978	-0.0402913	-0.0540701
1	50162	0.00611502	0.00447777	0.0262037	-0.167697	-0.04705	-0.146119	-0.0401283	-0.0538481
1	50212	0.00610619	0.00405818	0.0261941	-0.167681	-0.0467815	-0.146254	-0.0399565	-0.0536162
1	50262	0.00609959	0.00365115	0.026177	-0.16766	-0.046505	-0.146383	-0.0397761	-0.0533744
1	50312	0.00609521	0.00325642	0.026152	-0.167634	-0.0462204	-0.146506	-0.039587	-0.0531229
1	50362	0.00609301	0.00287372	0.026119	-0.167602	-0.0459277	-0.146622	-0.0393893	-0.0528615
1	50412	0.00609295	0.00250278	0.0260777	-0.167564	-0.0456271	-0.146733	-0.0391832	-0.0525904
1	50462	0.006095	0.00214332	0.0260278	-0.167521	-0.0453186	-0.146838	-0.0389685	-0.0523096
1	50512	0.00609913	0.00179509	0.0259692	-0.167473	-0.0450022	-0.146937	-0.0387455	-0.0520191
1	50562	0.0061053	0.00145788	0.0259019	-0.16742	-0.0446781	-0.14703	-0.0385141	-0.0517192
1	50612	0.00611344	0.00113149	0.0258262	-0.167361	-0.0443463	-0.147117	-0.0382746	-0.0514099
1	50662	0.00612351	0.000815713	0.0257422	-0.167297	-0.044007	-0.147198	-0.038027	-0.0510914
1	50712	0.00613546	0.000510356	0.0256501	-0.167228	-0.0436603	-0.147274	-0.0377715	-0.0507639
1	50762	0.00614923	0.000215215	0.0255501	-0.167154	-0.0433062	-0.147344	-0.0375082	-0.0504274
1	50812	0.00616477	-6.9908e-05	0.0254423	-0.167075	-0.042945	-0.147408	-0.0372373	-0.0500822
1	50862	0.00618203	-0.000345214	0.0253269	-0.166991	-0.0425768	-0.147466	-0.0369587	-0.0497283
1	50912	0.00620096	-0.000610902	0.025204	-0.166901	-0.0422016	-0.147519	-0.0366728	-0.049366
1	50962	0.00622151	-0.000867172	0.0250739	-0.166807	-0.0418196	-0.147566	-0.0363795	-0.0489953
1	51012	0.00624363	-0.00111423	0.0249367	-0.166708	-0.0414309	-0.147607	-0.0360791	-0.0486164
1	51062	0.00626726	-0.00135226	0.0247926	-0.166603	-0.0410356	-0.147643	-0.0357716	-0.0482294
1	51112	0.00629235	-0.00158148	0.0246418	-0.166494	-0.0406338	-0.147674	-0.0354572	-0.0478346
1	51162	0.00631885	-0.00180208	0.0244844	-0.166381	-0.0402257	-0.147699	-0.0351359	-0.047432
1	51212	0.00634671	-0.00201426	0.0243207	-0.166262	-0.0398113	-0.147718	-0.034808	-0.0470217
1	51262	0.00637588	-0.00221823	0.0241507	-0.166139	-0.0393909	-0.147732	-0.0344735	-0.046604
1	51312	0.00640631	-0.00241418	0.0239746	-0.16601	-0.0389644	-0.14774	-0.0341326	-0.046179
1	51362	0.00643794	-0.00260231	0.0237927	-0.165878	-0.038532	-0.147743	-0.0337853	-0.0457467
1	51412	0.00647072	-0.00278282	0.0236051	-0.16574	-0.0380939	-0.147741	-0.0334319	-0.0453075
1	51462	0.0065046	-0.00295592	0.023412	-0.165598	-0.0376501	-0.147734	-0.0330724	-0.0448613
1	51512	0.00653953	-0.0031218	0.0232135	-0.165451	-0.0372008	-0.147721	-0.032707	-0.0444084
1	51562	0.00657547	-0.00328066	0.0230098	-0.1653	-0.0367461	-0.147702	-0.0323357	-0.0439489
1	51612	0.00661234	-0.0034327	0.0228011	-0.165145	-0.0362861	-0.147679	-0.0319588	-0.0434829
1	51662	0.00665012	-0.0035781	0.0225875	-0.164984	-0.0358209	-0.14765	-0.0315762	-0.0430106
1	51712	0.00668875	-0.0037169	0.0223695	-0.16482	-0.0353507	-0.147616	-0.0311882	-0.0425321
1	51762	0.00672819	-0.00384913	0.0221472	-0.164651	-0.0348754	-0.147577	-0.0307949	-0.0420476
1	51812	0.00676841	-0.0039748	0.0219209	-0.164477	-0.0343954	-0.147532	-0.0303963	-0.0415572
1	51862	0.00680937	-0.00409395	0.0216909	-0.164299	-0.0339106	-0.147482	-0.0299926	-0.041061
1	51912	0.00685103	-0.00420659	0.0214576	-0.164116	-0.0334211	-0.147427	-0.0295839	-0.0405593
1	51962	0.00689335	-0.00431274	0.0212212	-0.163929	-0.0329271	-0.147366	-0.0291702	-0.0400521
1	52012	0.00693628	-0.00441243	0.020982	-0.163737	-0.0324288	-0.147299	-0.0287518	-0.0395396
1	52062	0.0069798	-0.00450568	0.0207403	-0.163541	-0.0319261	-0.147227	-0.0283287	-0.039022
1	52112	0.00702386	-0.0045925	0.0204964	-0.16334	-0.0314192	-0.14715	-0.0279009	-0.0384993
1	52162	0.00706842	-0.00467293	0.0202506	-0.163134	-0.0309082	-0.147067	-0.0274687	-0.0379718
1	52212	0.00711344	-0.00474699	0.0200032	-0.162924	-0.0303933	-0.146978	-0.0270322	-0.0374395
1	52262	0.00715888	-0.00481468	0.0197544	-0.162709	-0.0298744	-0.146883	-0.0265914	-0.0369026
1	52312	0.00720471	-0.00487605	0.0195046	-0.162489	-0.0293518	-0.146783	-0.0261464	-0.0363613
1	52362	0.00725088	-0.00493111	0.0192541	-0.162264	-0.0288256	-0.146677	-0.0256974	-0.0358157
1	52412	0.00729736	-0.00497988	0.0190031	-0.162035	-0.0282958	-0.146565	-0.0252445	-0.035266
1	52462	0.0073441	-0.00502238	0.018752	-0.161801	-0.0277626	-0.146447	-0.0247878	-0.0347122
1	52512	0.00739107	-0.00505863	0.018501	-0.161563	-0.027226	-0.146323	-0.0243274	-0.0341546
1	52562	0.00743823	-0.00508867	0.0182504	-0.161319	-0.0266863	-0.146193	-0.0238633	-0.0335933
1	52612	0.00748553	-0.0051125	0.0180006	-0.161071	-0.0261434	-0.146057	-0.0233958	-0.0330284
1	52662	0.00753294	-0.00513016	0.0177517	-0.160818	-0.0255975	-0.145915	-0.0229249	-0.03246
1	52712	0.00758042	-0.00514166	0.0175042	-0.16056	-0.0250488	-0.145767	-0.0224508	-0.0318884
1	52762	0.00762794	-0.005147	0.0172583	-0.160297	-0.0244972	-0.145613	-0.0219735	-0.0313136
1	52812	0.00767549	-0.00514606	0.0170143	-0.160029	-0.0239429	-0.145453	-0.021493	-0.0307358
1	52862	0.00772307	-0.0051387	0.0167725	-0.159756	-0.0233858	-0.145287	-0.0210095	-0.0301549
1	52912	0.00777067	-0.00512478	0.0165333	-0.159479	-0.0228261	-0.145114	-0.0205229	-0.0295711
1	52962	0.00781831	-0.00510417	0.016297	-0.159196	-0.0222637	-0.144934	-0.0200332	-0.0289844
1	53012	0.00786597	-0.00507671	0.0160638	-0.158907	-0.0216987	-0.144748	-0.0195406	-0.0283949
1	53062	0.00791366	-0.00504226	0.0158341	-0.158614	-0.0211311	-0.144555	-0.0190449	-0.0278025
1	53112	0.00796138	-0.00500069	0.0156083	-0.158315	-0.0205609	-0.144356	-0.0185464	-0.0272075
1	53162	0.00800912	-0.00495185	0.0153866	-0.158011	-0.0199882	-0.144149	-0.0180449	-0.0266099
1	53212	0.00805689	-0.00489561	0.0151693	-0.157701	-0.019413	-0.143936	-0.0175405	-0.0260096
1	53262	0.00810468	-0.00483181	0.0149568	-0.157385	-0.0188353	-0.143715	-0.0170333	-0.0254068
1	53312	0.00815251	-0.00476032	0.0147494	-0.157064	-0.0182551	-0.143488	-0.0165232	-0.0248016
1	53362	0.00820035	-0.004681	0.0145473	-0.156738	-0.0176725	-0.143253	-0.0160104	-0.0241939
1	53412	0.00824822	-0.0045937	0.014351	-0.156405	-0.0170876	-0.14301	-0.0154948	-0.0235839
1	53462	0.00829612	-0.00449829	0.0141607	-0.156067	-0.0165003	-0.142761	-0.0149764	-0.0229717
1	53512	0.00834404	-0.00439461	0.0139768	-0.155722	-0.0159106	-0.142503	-0.0144554	-0.0223572
1	53562	0.00839198	-0.00428254	0.0137995	-0.155372	-0.0153187	-0.142238	-0.0139316	-0.0217405
1	53612	0.00843995	-0.00416193	0.0136292	-0.155015	-0.0147245	-0.141966	-0.0134053	-0.0211218
1	53662	0.00848794	-0.00403263	0.0134662	-0.154653	-0.0141281	-0.141685	-0.0128763	-0.0205011
1	53712	0.00853595	-0.0038945	0.0133109	-0.154284	-0.0135294	-0.141397	-0.0123447	-0.0198783
1	53762	0.00858398	-0.00374742	0.0131634	-0.153909	-0.0129286	-0.1411	-0.0118106	-0.0192537
1	53812	0.00863204	-0.00359122	0.0130242	-0.153527	-0.0123257	-0.140796	-0.0112739	-0.0186272
1	53862	0.00868013	-0.00342576	0.0128935	-0.153139	-0.0117206	-0.140483	-0.0107348	-0.0179989
1	53912	0.00872828	-0.00325083	0.0127717	-0.152744	-0.0111134	-0.140162	-0.0101931	-0.0173687
1	53962	0.00877655	-0.00306623	0.0126589	-0.152343	-0.0105039	-0.139833	-0.00964881	-0.0167368
1	54012	0.00882498	-0.00287173	0.0125555	-0.151936	-0.0098922	-0.139495	-0.00910189	-0.0161029
1	54062	0.00887362	-0.00266711	0.0124617	-0.151521	-0.00927818	-0.139149	-0.00855229	-0.0154671
1	54112	0.00892253	-0.00245216	0.0123777	-0.1511	-0.00866181	-0.138794	-0.00799996	-0.0148293
1	54162	0.00897173	-0.00222667	0.0123038	-0.150672	-0.00804303	-0.138431	-0.00744485	-0.0141896
1	54212	0.00902129	-0.00199042	0.0122402	-0.150237	-0.0074218	-0.138059	-0.00688692	-0.0135478
1	54262	0.00907125	-0.00174319	0.0121873	-0.149794	-0.00679806	-0.137678	-0.00632611	-0.0129039
1	54312	0.00912166	-0.00148476	0.0121453	-0.149345	-0.00617177	-0.137288	-0.00576239	-0.012258
1	54362	0.00917256	-0.00121493	0.0121144	-0.148889	-0.00554288	-0.136889	-0.0051957	-0.0116099
1	54412	0.009224	-0.000933469	0.0120949	-0.148426	-0.00491133	-0.136482	-0.00462599	-0.0109596
1	54462	0.00927604	-0.000640168	0.012087	-0.147955	-0.00427708	-0.136065	-0.00405322	-0.0103071
1	54512	0.00932871	-0.000334811	0.0120911	-0.147477	-0.00364009	-0.135639	-0.00347735	-0.00965237
1	54562	0.00938206	-1.71795e-05	0.0121073	-0.146991	-0.00300029	-0.135204	-0.00289832	-0.00899536
1	54612	0.00943615	0.000312941	0.0121359	-0.146498	-0.00235765	-0.13476	-0.00231608	-0.00833604
1	54662	0.00949101	0.000655767	0.0121772	-0.145997	-0.00171211	-0.134306	-0.00173059	-0.00767437
1	54712	0.0095467	0.00101151	0.0122314	-0.145489	-0.00106362	-0.133843	-0.00114181	-0.00701031
1	54762	0.00960327	0.0013804	0.0122988	-0.144973	-0.000412142	-0.133371	-0.00054968	-0.00634384
1	54812	0.00966076	0.00176264	0.0123797	-0.14445	0.000242383	-0.132889	4.5842e-05	-0.00567491
1	54862	0.00971921	0.00215844	0.0124743	-0.143918	0.0009	-0.132397	0.000644804	-0.00500349
1	54912	0.00977868	0.00256803	0.0125828	-0.143379	0.00156076	-0.131896	0.00124725	-0.00432954
1	54962	0.00983921	0.00299163	0.0127056	-0.142831	0.00222471	-0.131385	0.00185324	-0.00365304
1	55012	0.00990085	0.00342939	0.0128427	-0.142276	0.00289189	-0.130864	0.00246279	-0.00297395
1	55062	0.00996361	0.00388128	0.0129942	-0.141713	0.00356227	-0.130334	0.00307589	-0.00229229
1	55112	0.0100275	0.00434723	0.0131597	-0.141141	0.00423581	-0.129793	0.0036925	-0.00160809
1	55162	0.0100925	0.00482714	0.0133391	-0.140562	0.00491249	-0.129244	0.00431259	-0.000921378
1	55212	0.0101587	0.00532094	0.0135322	-0.139975	0.00559225	-0.128684	0.00493612	-0.000232171
1	55262	0.0102261	0.00582854	0.0137388	-0.139381	0.00627507	-0.128116	0.00556307	0.000459499
1	55312	0.0102947	0.00634985	0.0139587	-0.138779	0.0069609	-0.127538	0.00619338	0.00115361
1	55362	0.0103644	0.0068848	0.0141918	-0.138169	0.00764972	-0.126952	0.00682703	0.00185013
1	55412	0.0104354	0.00743331	0.0144377	-0.137552	0.00834148	-0.126356	0.00746399	0.00254903
1	55462	0.0105076	0.00799528	0.0146964	-0.136928	0.00903614	-0.125752	0.00810422	0.00325029
1	55512	0.010581	0.00857063	0.0149676	-0.136296	0.00973367	-0.125138	0.00874768	0.00395389
1	55562	0.0106557	0.00915929	0.0152511	-0.135657	0.010434	-0.124516	0.00939434	0.00465979
1	55612	0.0107316	0.00976116	0.0155468	-0.135011	0.0111372	-0.123886	0.0100442	0.00536797
1	55662	0.0108088	0.0103762	0.0158544	-0.134358	0.0118431	-0.123247	0.0106971	0.0060784
1	55712	0.0108873	0.0110042	0.0161738	-0.133698	0.0125517	-0.1226	0.0113532	0.00679106
1	55762	0.0109671	0.0116453	0.0165047	-0.133031	0.013263	-0.121944	0.0120123	0.00750593
1	55812	0.0110482	0.0122992	0.016847	-0.132357	0.013977	-0.121281	0.0126744	0.00822297
1	55862	0.0111306	0.0129659	0.0172004	-0.131677	0.0146936	-0.120609	0.0133396	0.00894215
1	55912	0.0112143	0.0136453	0.0175648	-0.130989	0.0154127	-0.11993	0.0140077	0.00966346
1	55962	0.0112994	0.0143374	0.01794	-0.130295	0.0161344	-0.119242	0.0146787	0.0103869
1	56012	0.0113858	0.015042	0.0183258	-0.129595	0.0168585	-0.118547	0.0153526	0.0111123
1	56062	0.0114736	0.0157591	0.018722	-0.128888	0.0175852	-0.117845	0.0160293	0.0118399
1	56112	0.0115628	0.0164885	0.0191283	-0.128174	0.0183142	-0.117135	0.0167089	0.0125694
1	56162	0.0116533	0.0172299	0.0195443	-0.127455	0.0190454	-0.116417	0.017391	0.0133007
1	56212	0.011745	0.0179827	0.0199695	-0.126729	0.0197786	-0.115693	0.0180756	0.0140337
1	56262	0.0118379	0.0187464	0.0204034	-0.125998	0.0205137	-0.114962	0.0187624	0.0147682
1	56312	0.0119319	0.0195207	0.0208456	-0.125262	0.0212503	-0.114225	0.0194513	0.0155041
1	56362	0.012027	0.0203051	0.0212955	-0.12452	0.0219883	-0.113482	0.020142	0.016241
1	56412	0.0121229	0.021099	0.0217526	-0.123773	0.0227276	-0.112734	0.0208344	0.016979
1	56462	0.0122198	0.0219021	0.0222164	-0.123022	0.0234678	-0.111979	0.0215282	0.0177177
1	56512	0.0123174	0.0227138	0.0226866	-0.122266	0.0242087	-0.11122	0.0222233	0.018457
1	56562	0.0124158	0.0235337	0.0231625	-0.121506	0.0249503	-0.110456	0.0229194	0.0191968
1	56612	0.0125149	0.0243613	0.0236436	-0.120742	0.0256921	-0.109687	0.0236164	0.0199368
1	56662	0.0126145	0.0251962	0.0241296	-0.119974	0.0264342	-0.108914	0.0243141	0.020677
1	56712	0.0127147	0.0260379	0.0246198	-0.119202	0.0271762	-0.108137	0.0250123	0.021417
1	56762	0.0128153	0.0268859	0.0251138	-0.118427	0.0279179	-0.107356	0.0257107	0.0221568
1	56812	0.0129163	0.0277397	0.0256112	-0.11765	0.0286592	-0.106572	0.0264093	0.0228961
1	56862	0.0130176	0.0285989	0.0261113	-0.116869	0.0293998	-0.105785	0.0271077	0.0236349
1	56912	0.0131191	0.0294631	0.0266138	-0.116086	0.0301395	-0.104995	0.0278059	0.0243728
1	56962	0.0132208	0.0303317	0.0271181	-0.1153	0.0308782	-0.104202	0.0285035	0.0251098
1	57012	0.0133226	0.0312043	0.0276237	-0.114513	0.0316155	-0.103408	0.0292005	0.0258456
1	57062	0.0134244	0.0320804	0.0281302	-0.113723	0.0323514	-0.102611	0.0298966	0.0265802
1	57112	0.0135261	0.0329596	0.028637	-0.112932	0.0330856	-0.101812	0.0305916	0.0273132
1	57162	0.0136277	0.0338414	0.0291437	-0.11214	0.0338178	-0.101013	0.0312853	0.0280446
1	57212	0.0137292	0.0347253	0.0296498	-0.111346	0.034548	-0.100212	0.0319776	0.0287741
1	57262	0.0138303	0.0356109	0.0301547	-0.110551	0.0352758	-0.0994102	0.0326682	0.0295016
1	57312	0.013931	0.0364975	0.030658	-0.109756	0.036001	-0.0986082	0.0333569	0.0302269
1	57362	0.0140313	0.0373848	0.0311591	-0.108961	0.0367234	-0.097806	0.0340434	0.0309498
1	57412	0.0141309	0.0382721	0.0316576	-0.108165	0.0374427	-0.0970039	0.0347276	0.0316699
1	57462	0.0142298	0.0391588	0.032153	-0.10737	0.0381587	-0.0962024	0.0354091	0.0323872
1	57512	0.0143279	0.0400446	0.0326446	-0.106575	0.0388711	-0.0954016	0.0360877	0.0331014
1	57562	0.0144249	0.0409287	0.0331321	-0.10578	0.0395796	-0.0946019	0.0367633	0.0338122
1	57612	0.0145209	0.0418108	0.0336148	-0.104987	0.0402839	-0.0938036	0.0374354	0.0345195
1	57662	0.0146157	0.0426902	0.0340923	-0.104195	0.0409839	-0.093007	0.038104	0.035223
1	57712	0.0147092	0.0435663	0.0345641	-0.103404	0.0416793	-0.0922124	0.0387687	0.0359226
1	57762	0.0148012	0.0444388	0.0350297	-0.102615	0.0423698	-0.0914202	0.0394294	0.0366179
1	57812	0.0148917	0.0453069	0.0354885	-0.101828	0.0430551	-0.0906307	0.0400857	0.0373089
1	57862	0.0149806	0.0461703	0.03594	-0.101044	0.043735	-0.089844	0.0407375	0.0379952
1	57912	0.0150676	0.0470283	0.0363838	-0.100262	0.0444092	-0.0890607	0.0413844	0.0386766
1	57962	0.0151528	0.0478803	0.0368192	-0.0994828	0.0450775	-0.0882809	0.0420263	0.039353
1	58012	0.0152359	0.048726	0.0372459	-0.0987067	0.0457396	-0.0875051	0.0426628	0.0400241
1	58062	0.0153169	0.0495646	0.0376633	-0.097934	0.0463953	-0.0867334	0.0432939	0.0406896
1	58112	0.0153957	0.0503958	0.0380708	-0.0971649	0.0470443	-0.0859663	0.0439191	0.0413495
1	58162	0.0154721	0.0512188	0.038468	-0.0963998	0.0476863	-0.085204	0.0445383	0.0420033
1	58212	0.015546	0.0520333	0.0388544	-0.0956388	0.0483212	-0.0844468	0.0451513	0.0426511
1	58262	0.0156173	0.0528387	0.0392294	-0.0948822	0.0489485	-0.0836951	0.0457578	0.0432924
1	58312	0.0156859	0.0536343	0.0395925	-0.0941303	0.0495681	-0.0829491	0.0463574	0.0439271
1	58362	0.0157517	0.0544198	0.0399433	-0.0933833	0.0501798	-0.0822092	0.0469502	0.0445551
1	58412	0.0158146	0.0551948	0.0402814	-0.0926415	0.0507833	-0.0814755	0.0475357	0.0451761
1	58462	0.0158744	0.0559591	0.0406065	-0.0919049	0.0513786	-0.0807482	0.0481141	0.04579
1	58512	0.0159311	0.0567123	0.0409184	-0.0911736	0.0519654	-0.0800273	0.048685	0.0463968
1	58562	0.0159845	0.0574543	0.0412168	-0.0904478	0.0525436	-0.0793131	0.0492483	0.0469963
1	58612	0.0160345	0.0581847	0.0415013	-0.0897277	0.0531132	-0.0786057	0.049804	0.0475884
1	58662	0.0160812	0.0589033	0.0417716	-0.0890133	0.0536739	-0.0779053	0.0503519	0.048173
1	58712	0.0161242	0.0596098	0.0420276	-0.0883049	0.0542256	-0.0772119	0.0508918	0.0487499
1	58762	0.0161636	0.0603041	0.0422688	-0.0876024	0.0547681	-0.0765257	0.0514236	0.0493192
1	58812	0.0161992	0.0609857	0.042495	-0.0869061	0.0553014	-0.0758469	0.0519472	0.0498805
1	58862	0.0162309	0.0616544	0.042706	-0.0862162	0.0558252	-0.0751756	0.0524625	0.0504339
1	58912	0.0162586	0.06231	0.0429013	-0.0855326	0.0563394	-0.074512	0.0529692	0.0509792
1	58962	0.0162822	0.0629522	0.0430808	-0.0848557	0.0568439	-0.0738561	0.0534673	0.0515163
1	59012	0.0163016	0.0635808	0.0432441	-0.0841854	0.0573385	-0.0732082	0.0539567	0.0520451
1	59062	0.0163167	0.0641954	0.0433909	-0.083522	0.0578231	-0.0725684	0.0544371	0.0525654
1	59112	0.0163275	0.0647959	0.043521	-0.0828655	0.0582975	-0.0719368	0.0549085	0.0530772
1	59162	0.0163336	0.0653819	0.043634	-0.0822161	0.0587617	-0.0713135	0.0553707	0.0535804
1	59212	0.0163352	0.0659532	0.0437297	-0.081574	0.0592153	-0.0706988	0.0558235	0.0540747
1	59262	0.016332	0.0665095	0.0438078	-0.0809393	0.0596584	-0.0700927	0.056267	0.0545602
1	59312	0.0163241	0.0670505	0.0438679	-0.080312	0.0600907	-0.0694955	0.0567008	0.0550367
1	59362	0.0163111	0.0675761	0.0439099	-0.0796925	0.0605122	-0.0689071	0.0571249	0.055504
1	59412	0.0162931	0.0680859	0.0439333	-0.0790806	0.0609226	-0.0683279	0.0575392	0.0559621
1	59462	0.01627	0.0685796	0.043938	-0.0784767	0.0613218	-0.0677579	0.0579434	0.0564108
1	59512	0.0162416	0.0690571	0.0439236	-0.0778808	0.0617097	-0.0671972	0.0583375	0.0568501
1	59562	0.016208	0.0695184	0.0438903	-0.0772929	0.0620863	-0.0666458	0.0587216	0.05728
1	59612	0.0161691	0.0699637	0.0438384	-0.076713	0.0624517	-0.0661037	0.0590955	0.0577005
1	59662	0.0161249	0.070393	0.0437679	-0.076141	0.0628059	-0.0655708	0.0594595	0.0581116
1	59712	0.0160755	0.0708064	0.0436791	-0.0755769	0.063149	-0.065047	0.0598134	0.0585135
1	59762	0.0160207	0.0712042	0.0435721	-0.0750207	0.063481	-0.0645323	0.0601573	0.058906
1	59812	0.0159607	0.0715863	0.0434471	-0.0744723	0.0638019	-0.0640266	0.0604914	0.0592894
1	59862	0.0158953	0.071953	0.0433044	-0.0739317	0.0641117	-0.0635299	0.0608155	0.0596635
1	59912	0.0158247	0.0723043	0.0431441	-0.0733989	0.0644107	-0.0630421	0.0611298	0.0600285
1	59962	0.0157487	0.0726404	0.0429663	-0.0728737	0.0646987	-0.0625631	0.0614342	0.0603844
1	60012	0.0156675	0.0729614	0.0427714	-0.0723563	0.0649758	-0.0620928	0.0617289	0.0607313
1	60062	0.0155809	0.0732674	0.0425594	-0.0718465	0.0652421	-0.0616313	0.0620138	0.0610691
1	60112	0.015489	0.0735584	0.0423305	-0.0713443	0.0654976	-0.0611785	0.0622889	0.061398
1	60162	0.0153917	0.0738347	0.042085	-0.0708497	0.0657423	-0.0607342	0.0625544	0.0617179
1	60212	0.0152891	0.0740964	0.041823	-0.0703626	0.0659764	-0.0602985	0.0628102	0.0620289
1	60262	0.0151812	0.0743435	0.0415448	-0.069883	0.0661998	-0.0598712	0.0630564	0.062331
1	60312	0.0150679	0.0745763	0.0412504	-0.0694109	0.0664126	-0.0594524	0.063293	0.0626243
1	60362	0.0149492	0.0747947	0.0409401	-0.0689462	0.0666149	-0.0590419	0.0635201	0.0629088
1	60412	0.0148252	0.0749989	0.040614	-0.068489	0.0668066	-0.0586397	0.0637376	0.0631846
1	60462	0.0146958	0.0751891	0.0402724	-0.068039	0.0669879	-0.0582458	0.0639457	0.0634517
1	60512	0.014561	0.0753654	0.0399155	-0.0675964	0.0671587	-0.05786	0.0641443	0.0637102
1	60562	0.0144209	0.0755278	0.0395434	-0.0671611	0.0673191	-0.0574824	0.0643335	0.06396
1	60612	0.0142753	0.0756766	0.0391563	-0.0667331	0.0674693	-0.0571128	0.0645133	0.0642013
1	60662	0.0141246	0.0758119	0.0387546	-0.0663121	0.0676092	-0.0567511	0.0646839	0.0644341
1	60712	0.0139686	0.075934	0.0383386	-0.0658983	0.0677392	-0.0563972	0.0648453	0.0646585
1	60762	0.0138077	0.0760432	0.0379086	-0.0654914	0.0678593	-0.0560511	0.0649978	0.0648747
1	60812	0.0136419	0.0761397	0.0374651	-0.0650913	0.0679698	-0.0557124	0.0651415	0.0650829
1	60862	0.0134713	0.0762238	0.0370083	-0.064698	0.0680707	-0.0553813	0.0652764	0.065283
1	60912	0.0132961	0.0762958	0.0365387	-0.0643114	0.0681623	-0.0550574	0.0654027	0.0654752
1	60962	0.0131164	0.0763558	0.0360565	-0.0639313	0.0682447	-0.0547407	0.0655206	0.0656596
1	61012	0.0129324	0.0764042	0.0355622	-0.0635576	0.0683182	-0.054431	0.0656302	0.0658364
1	61062	0.0127441	0.0764412	0.035056	-0.0631903	0.0683827	-0.0541283	0.0657315	0.0660057
1	61112	0.0125516	0.076467	0.0345384	-0.0628293	0.0684386	-0.0538323	0.0658249	0.0661675
1	61162	0.0123552	0.076482	0.0340096	-0.0624744	0.068486	-0.0535431	0.0659103	0.066322
1	61212	0.0121549	0.0764864	0.0334701	-0.0621256	0.0685251	-0.0532604	0.0659879	0.0664693
1	61262	0.0119509	0.0764804	0.0329202	-0.0617828	0.068556	-0.0529841	0.0660578	0.0666095
1	61312	0.0117433	0.0764643	0.0323601	-0.0614458	0.0685788	-0.0527141	0.0661203	0.0667428
1	61362	0.0115322	0.0764383	0.0317904	-0.0611145	0.0685939	-0.0524503	0.0661753	0.0668692
1	61412	0.0113177	0.0764028	0.0312113	-0.0607889	0.0686012	-0.0521925	0.0662231	0.0669889
1	61462	0.0111	0.0763579	0.0306232	-0.0604689	0.068601	-0.0519407	0.0662638	0.067102
1	61512	0.0108792	0.0763039	0.0300264	-0.0601543	0.0685935	-0.0516946	0.0662974	0.0672086
1	61562	0.0106554	0.0762411	0.0294214	-0.0598451	0.0685788	-0.0514542	0.0663242	0.0673087
1	61612	0.0104288	0.0761698	0.0288083	-0.0595412	0.0685571	-0.0512194	0.0663443	0.0674026
1	61662	0.0101995	0.0760901	0.0281877	-0.0592424	0.0685286	-0.05099	0.0663578	0.0674904
1	61712	0.00996755	0.0760024	0.0275598	-0.0589486	0.0684933	-0.0507659	0.0663649	0.0675721
1	61762	0.00973323	0.0759069	0.026925	-0.0586599	0.0684516	-0.0505469	0.0663656	0.0676478
1	61812	0.00949671	0.0758038	0.0262836	-0.058376	0.0684037	-0.050333	0.0663602	0.0677178
1	61862	0.00925818	0.0756935	0.025636	-0.0580968	0.0683496	-0.0501241	0.0663487	0.0677821
1	61912	0.00901784	0.0755761	0.0249826	-0.0578223	0.0682897	-0.04992	0.0663315	0.0678408
1	61962	0.00877588	0.0754519	0.0243236	-0.0575524	0.068224	-0.0497206	0.0663085	0.0678941
1	62012	0.0085325	0.0753212	0.0236594	-0.057287	0.068153	-0.0495259	0.0662801	0.0679421
1	62062	0.00828789	0.0751842	0.0229904	-0.0570259	0.0680766	-0.0493356	0.0662462	0.0679849
1	62112	0.00804224	0.0750412	0.0223169	-0.0567691	0.0679952	-0.0491497	0.0662071	0.0680226
1	62162	0.00779576	0.0748924	0.0216393	-0.0565165	0.0679089	-0.0489681	0.066163	0.0680553
1	62212	0.00754863	0.0747382	0.0209578	-0.056268	0.067818	-0.0487906	0.0661139	0.0680832
1	62262	0.00730106	0.0745786	0.0202729	-0.0560234	0.0677226	-0.0486172	0.0660601	0.0681064
1	62312	0.00705323	0.074414	0.0195849	-0.0557827	0.0676229	-0.0484477	0.0660017	0.068125
1	62362	0.00680535	0.0742447	0.0188941	-0.0555458	0.0675192	-0.048282	0.0659388	0.0681392
1	62412	0.0065576	0.0740709	0.018201	-0.0553126	0.0674116	-0.0481201	0.0658717	0.068149
1	62462	0.00631018	0.0738929	0.0175057	-0.055083	0.0673003	-0.0479617	0.0658004	0.0681545
1	62512	0.00606329	0.0737108	0.0168087	-0.0548568	0.0671856	-0.0478068	0.0657251	0.068156
1	62562	0.00581712	0.073525	0.0161103	-0.0546341	0.0670677	-0.0476552	0.065646	0.0681534
1	62612	0.00557187	0.0733357	0.0154109	-0.0544146	0.0669467	-0.0475069	0.0655632	0.068147
1	62662	0.00532773	0.0731432	0.0147108	-0.0541983	0.0668229	-0.0473617	0.0654769	0.0681369
1	62712	0.0050849	0.0729477	0.0140103	-0.0539851	0.0666964	-0.0472196	0.0653872	0.0681231
1	62762	0.00484356	0.0727495	0.0133099	-0.0537749	0.0665675	-0.0470803	0.0652943	0.0681059
1	62812	0.00460392	0.0725488	0.0126098	-0.0535676	0.0664363	-0.0469438	0.0651984	0.0680852
1	62862	0.00436618	0.0723459	0.0119104	-0.0533631	0.0663031	-0.0468101	0.0650996	0.0680613
1	62912	0.00413052	0.072141	0.011212	-0.0531614	0.066168	-0.0466789	0.0649979	0.0680342
1	62962	0.00389714	0.0719342	0.0105149	-0.0529623	0.0660312	-0.0465503	0.0648937	0.0680041
1	63012	0.00366624	0.0717259	0.00981962	-0.0527657	0.0658928	-0.0464241	0.0647869	0.0679709
1	63062	0.00343802	0.0715161	0.00912634	-0.0525717	0.0657531	-0.0463003	0.0646777	0.0679348
1	63112	0.00321266	0.071305	0.00843543	-0.0523801	0.0656122	-0.0461788	0.0645662	0.0678958
1	63162	0.00299037	0.0710929	0.00774725	-0.0521909	0.0654703	-0.0460596	0.0644525	0.0678541
1	63212	0.00277134	0.07088	0.00706212	-0.052004	0.0653275	-0.0459426	0.0643368	0.0678098
1	63262	0.00255577	0.0706665	0.00638038	-0.0518194	0.065184	-0.0458276	0.0642191	0.0677628
1	63312	0.00234384	0.0704525	0.00570238	-0.0516369	0.06504	-0.0457147	0.0640997	0.0677134
1	63362	0.00213577	0.0702383	0.00502844	-0.0514565	0.0648956	-0.0456037	0.0639785	0.0676615
1	63412	0.00193173	0.070024	0.00435891	-0.0512781	0.0647511	-0.0454947	0.0638558	0.0676073
1	63462	0.00173194	0.0698099	0.00369413	-0.0511017	0.0646065	-0.0453874	0.0637317	0.0675509
1	63512	0.00153658	0.0695961	0.00303443	-0.0509271	0.064462	-0.0452819	0.0636063	0.0674923
1	63562	0.00134585	0.0693829	0.00238015	-0.0507544	0.0643179	-0.045178	0.0634796	0.0674316
1	63612	0.00115994	0.0691704	0.00173163	-0.0505834	0.0641742	-0.0450758	0.0633519	0.067369
1	63662	0.000979056	0.0689589	0.00108921	-0.050414	0.0640312	-0.044975	0.0632232	0.0673044
1	63712	0.000803387	0.0687485	0.000453223	-0.0502463	0.063889	-0.0448757	0.0630937	0.067238
1	63762	0.000633131	0.0685395	-0.000175991	-0.0500801	0.0637478	-0.0447778	0.0629635	0.0671699
1	63812	0.000468481	0.068332	-0.000798094	-0.0499153	0.0636078	-0.0446813	0.0628328	0.0671001
1	63862	0.000309636	0.0681262	-0.00141275	-0.049752	0.0634691	-0.0445859	0.0627015	0.0670287
1	63912	0.000156788	0.0679223	-0.00201961	-0.0495899	0.0633319	-0.0444917	0.0625699	0.0669559
1	63962	1.01227e-05	0.0677206	-0.00261841	-0.0494291	0.0631963	-0.0443986	0.0624381	0.0668816
1	64012	-0.000130232	0.0675211	-0.00320909	-0.0492695	0.0630624	-0.0443066	0.0623061	0.066806
1	64062	-0.000264157	0.0673238	-0.00379166	-0.0491111	0.0629304	-0.0442156	0.062174	0.066729
1	64112	-0.000391538	0.067129	-0.00436611	-0.0489539	0.0628002	-0.0441257	0.0620418	0.0666507
1	64162	-0.000512255	0.0669366	-0.00493247	-0.0487977	0.062672	-0.0440368	0.0619096	0.0665711
1	64212	-0.000626193	0.0667468	-0.00549072	-0.0486427	0.0625458	-0.0439488	0.0617774	0.0664902
1	64262	-0.000733234	0.0665596	-0.00604088	-0.0484887	0.0624218	-0.0438619	0.0616452	0.066408
1	64312	-0.000833261	0.0663751	-0.00658296	-0.0483358	0.0622999	-0.0437758	0.0615132	0.0663246
1	64362	-0.000926157	0.0661934	-0.00711695	-0.0481838	0.0621802	-0.0436907	0.0613813	0.06624
1	64412	-0.00101181	0.0660146	-0.00764287	-0.0480328	0.0620629	-0.0436065	0.0612497	0.0661542
1	64462	-0.00109009	0.0658387	-0.00816072	-0.0478828	0.061948	-0.0435232	0.0611183	0.0660672
1	64512	-0.00116089	0.0656659	-0.0086705	-0.0477336	0.0618356	-0.0434408	0.0609872	0.0659791
1	64562	-0.00122409	0.0654963	-0.00917222	-0.0475853	0.0617257	-0.0433592	0.0608565	0.0658898
1	64612	-0.00127958	0.0653298	-0.00966588	-0.0474379	0.0616185	-0.0432784	0.0607262	0.0657995
1	64662	-0.00132723	0.0651667	-0.0101515	-0.0472912	0.061514	-0.0431984	0.0605963	0.0657081
1	64712	-0.00136693	0.065007	-0.0106291	-0.0471453	0.0614122	-0.0431192	0.0604669	0.0656156
1	64762	-0.00139857	0.0648507	-0.0110986	-0.0470002	0.0613133	-0.0430407	0.0603381	0.0655221
1	64812	-0.00142202	0.064698	-0.0115601	-0.0468558	0.0612173	-0.042963	0.0602099	0.0654276
1	64862	-0.00143717	0.0645489	-0.0120136	-0.0467121	0.0611243	-0.042886	0.0600823	0.0653321
1	64912	-0.0014439	0.0644036	-0.012459	-0.046569	0.0610344	-0.0428097	0.0599554	0.0652357
1	64962	-0.00144209	0.064262	-0.0128965	-0.0464266	0.0609477	-0.0427341	0.0598292	0.0651384
1	65012	-0.00143163	0.0641244	-0.0133259	-0.0462847	0.0608641	-0.0426591	0.0597038	0.0650401
1	65062	-0.00141241	0.0639907	-0.0137473	-0.0461434	0.0607839	-0.0425848	0.0595793	0.0649409
1	65112	-0.00138432	0.063861	-0.0141608	-0.0460026	0.060707	-0.042511	0.0594556	0.0648409
1	65162	-0.00134738	0.0637354	-0.0145667	-0.0458624	0.0606335	-0.0424379	0.0593328	0.06474
1	65212	-0.00130165	0.0636137	-0.0149654	-0.0457226	0.0605632	-0.0423655	0.0592108	0.0646382
1	65262	-0.00124715	0.063496	-0.0153573	-0.0455834	0.0604963	-0.0422937	0.0590897	0.0645355
1	65312	-0.00118394	0.0633821	-0.0157428	-0.0454448	0.0604325	-0.0422225	0.0589694	0.0644319
1	65362	-0.00111204	0.0632721	-0.0161224	-0.0453067	0.060372	-0.042152	0.0588498	0.0643274
1	65412	-0.00103152	0.0631658	-0.0164964	-0.0451691	0.0603147	-0.0420822	0.058731	0.0642219
1	65462	-0.000942397	0.0630632	-0.0168652	-0.045032	0.0602605	-0.0420131	0.058613	0.0641155
1	65512	-0.000844727	0.0629644	-0.0172293	-0.0448955	0.0602094	-0.0419447	0.0584957	0.0640081
1	65562	-0.000738547	0.0628691	-0.0175891	-0.0447595	0.0601614	-0.0418769	0.0583791	0.0638998
1	65612	-0.000623901	0.0627775	-0.0179449	-0.0446241	0.0601164	-0.04181	0.0582632	0.0637904
1	65662	-0.000500829	0.0626894	-0.0182971	-0.0444892	0.0600744	-0.0417437	0.058148	0.0636801
1	65712	-0.000369375	0.0626048	-0.0186463	-0.0443549	0.0600354	-0.0416782	0.0580334	0.0635688
1	65762	-0.000229581	0.0625236	-0.0189927	-0.0442211	0.0599994	-0.0416135	0.0579195	0.0634564
1	65812	-8.14869e-05	0.0624459	-0.0193367	-0.0440879	0.0599662	-0.0415495	0.0578061	0.063343
1	65862	7.48637e-05	0.0623714	-0.0196789	-0.0439552	0.059936	-0.0414863	0.0576934	0.0632286
1	65912	0.000239429	0.0623003	-0.0200196	-0.043823	0.0599085	-0.041424	0.0575813	0.0631131
1	65962	0.000412167	0.0622325	-0.0203591	-0.0436914	0.0598839	-0.0413624	0.0574697	0.0629965
1	66012	0.000593036	0.0621679	-0.020698	-0.0435604	0.0598621	-0.0413016	0.0573586	0.0628789
1	66062	0.000781994	0.0621064	-0.0210366	-0.0434299	0.059843	-0.0412416	0.0572481	0.0627601
1	66112	0.000978999	0.062048	-0.0213752	-0.0433	0.0598266	-0.0411825	0.057138	0.0626403
1	66162	0.00118401	0.0619927	-0.0217144	-0.0431706	0.0598129	-0.0411243	0.0570285	0.0625193
1	66212	0.00139696	0.0619405	-0.0220545	-0.0430418	0.0598018	-0.0410669	0.0569194	0.0623972
1	66262	0.0016177	0.0618912	-0.0223955	-0.0429136	0.0597933	-0.0410103	0.0568108	0.062274
1	66312	0.00184606	0.0618447	-0.0227374	-0.0427859	0.0597873	-0.0409547	0.0567025	0.0621497
1	66362	0.00208187	0.0618011	-0.0230802	-0.0426589	0.0597837	-0.0408998	0.0565947	0.0620244
1	66412	0.00232495	0.0617601	-0.0234238	-0.0425324	0.0597825	-0.0408458	0.0564873	0.061898
1	66462	0.00257513	0.0617218	-0.0237684	-0.0424065	0.0597835	-0.0407927	0.0563802	0.0617705
1	66512	0.00283225	0.0616861	-0.0241138	-0.0422812	0.0597867	-0.0407404	0.0562734	0.0616421
1	66562	0.00309612	0.0616529	-0.0244601	-0.0421565	0.059792	-0.0406889	0.0561669	0.0615127
1	66612	0.00336658	0.0616221	-0.0248073	-0.0420324	0.0597994	-0.0406382	0.0560608	0.0613823
1	66662	0.00364345	0.0615936	-0.0251553	-0.0419089	0.0598087	-0.0405884	0.0559549	0.061251
1	66712	0.00392657	0.0615675	-0.0255041	-0.0417861	0.0598199	-0.0405394	0.0558492	0.0611188
1	66762	0.00421575	0.0615435	-0.0258538	-0.0416639	0.0598329	-0.0404912	0.0557438	0.0609856
1	66812	0.00451084	0.0615216	-0.0262043	-0.0415423	0.0598477	-0.0404438	0.0556385	0.0608516
1	66862	0.00481165	0.0615017	-0.0265556	-0.0414214	0.0598641	-0.0403973	0.0555335	0.0607168
1	66912	0.00511801	0.0614838	-0.0269077	-0.0413011	0.0598821	-0.0403515	0.0554286	0.0605811
1	66962	0.00542976	0.0614678	-0.0272606	-0.0411815	0.0599016	-0.0403066	0.0553238	0.0604445
1	67012	0.00574672	0.0614537	-0.0276143	-0.0410626	0.0599225	-0.0402624	0.0552191	0.0603072
1	67062	0.00606871	0.0614412	-0.0279687	-0.0409443	0.0599448	-0.0402191	0.0551146	0.0601692
1	67112	0.00639557	0.0614305	-0.0283239	-0.0408267	0.0599683	-0.0401765	0.0550101	0.0600303
1	67162	0.00672712	0.0614213	-0.0286799	-0.0407098	0.0599931	-0.0401348	0.0549056	0.0598908
1	67212	0.0070632	0.0614136	-0.0290366	-0.0405935	0.060019	-0.0400938	0.0548012	0.0597505
1	67262	0.00740362	0.0614073	-0.0293941	-0.040478	0.0600459	-0.0400536	0.0546968	0.0596096
1	67312	0.00774822	0.0614024	-0.0297523	-0.0403632	0.0600739	-0.0400142	0.0545923	0.0594679
1	67362	0.00809683	0.0613989	-0.0301112	-0.040249	0.0601027	-0.0399755	0.0544878	0.0593257
1	67412	0.00844927	0.0613965	-0.0304706	-0.0401356	0.0601323	-0.0399376	0.0543833	0.0591828
1	67462	0.00880536	0.0613953	-0.0308303	-0.0400229	0.0601628	-0.0399004	0.0542787	0.0590395
1	67512	0.00916494	0.0613953	-0.03119	-0.0399109	0.0601939	-0.0398639	0.0541741	0.0588956
1	67562	0.00952782	0.0613964	-0.0315496	-0.0397996	0.0602257	-0.0398281	0.0540694	0.0587513
1	67612	0.00989383	0.0613986	-0.0319089	-0.039689	0.0602581	-0.0397929	0.0539647	0.0586066
1	67662	0.0102628	0.0614018	-0.0322675	-0.0395791	0.060291	-0.0397583	0.0538598	0.0584615
1	67712	0.0106346	0.0614059	-0.0326254	-0.0394699	0.0603243	-0.0397244	0.053755	0.0583162
1	67762	0.0110089	0.061411	-0.0329822	-0.0393614	0.0603581	-0.039691	0.05365	0.0581706
1	67812	0.0113857	0.061417	-0.0333379	-0.0392537	0.0603922	-0.0396581	0.0535449	0.0580249
1	67862	0.0117648	0.0614238	-0.033692	-0.0391466	0.0604265	-0.0396257	0.0534398	0.0578791
1	67912	0.0121459	0.0614315	-0.0340445	-0.0390402	0.0604611	-0.0395938	0.0533346	0.0577331
1	67962	0.0125289	0.0614398	-0.0343951	-0.0389346	0.0604958	-0.0395624	0.0532293	0.0575872
1	68012	0.0129137	0.0614489	-0.0347437	-0.0388296	0.0605306	-0.0395314	0.0531239	0.0574413
1	68062	0.0133	0.0614587	-0.0350898	-0.0387253	0.0605654	-0.0395009	0.0530184	0.0572954
1	68112	0.0136878	0.061469	-0.0354335	-0.0386218	0.0606001	-0.0394707	0.0529128	0.0571497
1	68162	0.0140767	0.06148	-0.0357744	-0.0385189	0.0606347	-0.0394408	0.052807	0.0570042
1	68212	0.0144667	0.0614915	-0.0361124	-0.0384168	0.0606692	-0.0394113	0.0527012	0.0568589
1	68262	0.0148575	0.0615035	-0.0364471	-0.0383153	0.0607034	-0.0393821	0.0525952	0.0567139
1	68312	0.015249	0.0615159	-0.0367784	-0.0382146	0.0607374	-0.0393531	0.0524892	0.0565692
1	68362	0.015641	0.0615287	-0.0371062	-0.0381145	0.0607709	-0.0393244	0.0523829	0.056425
1	68412	0.0160334	0.0615419	-0.0374301	-0.0380152	0.0608041	-0.039296	0.0522766	0.0562811
1	68462	0.0164259	0.0615554	-0.0377499	-0.0379165	0.0608367	-0.0392677	0.0521701	0.0561378
1	68512	0.0168186	0.0615692	-0.0380654	-0.0378185	0.0608689	-0.0392396	0.0520635	0.055995
1	68562	0.0172113	0.0615834	-0.0383763	-0.0377213	0.0609005	-0.0392116	0.0519568	0.0558528
1	68612	0.0176041	0.0615979	-0.0386823	-0.0376247	0.0609315	-0.0391838	0.0518499	0.0557112
1	68662	0.0179969	0.0616127	-0.0389833	-0.0375288	0.060962	-0.039156	0.0517429	0.0555702
1	68712	0.0183897	0.0616279	-0.0392788	-0.0374335	0.0609919	-0.0391283	0.0516358	0.0554299
1	68762	0.0187825	0.0616435	-0.0395687	-0.037339	0.0610212	-0.0391006	0.0515286	0.0552904
1	68812	0.0191751	0.0616595	-0.0398527	-0.0372451	0.0610499	-0.0390729	0.0514212	0.0551516
1	68862	0.0195676	0.0616758	-0.0401304	-0.0371519	0.0610779	-0.0390451	0.0513138	0.0550137
1	68912	0.0199599	0.0616925	-0.0404018	-0.0370593	0.0611053	-0.0390173	0.0512062	0.0548766
1	68962	0.0203521	0.0617097	-0.0406664	-0.0369674	0.0611319	-0.0389894	0.0510985	0.0547403
1	69012	0.020744	0.0617272	-0.040924	-0.0368761	0.0611579	-0.0389613	0.0509907	0.0546051
1	69062	0.0211356	0.0617452	-0.0411744	-0.0367855	0.0611831	-0.0389331	0.0508829	0.0544707
1	69112	0.0215269	0.0617636	-0.0414173	-0.0366955	0.0612075	-0.0389047	0.0507749	0.0543374
1	69162	0.0219178	0.0617824	-0.0416524	-0.0366061	0.0612312	-0.0388761	0.0506668	0.0542051
1	69212	0.0223084	0.0618017	-0.0418794	-0.0365174	0.0612541	-0.0388473	0.0505586	0.054074
1	69262	0.0226985	0.0618215	-0.0420981	-0.0364293	0.0612762	-0.0388181	0.0504503	0.0539439
1	69312	0.0230882	0.0618417	-0.0423082	-0.0363418	0.0612975	-0.0387887	0.050342	0.053815
1	69362	0.0234773	0.0618624	-0.0425095	-0.036255	0.0613179	-0.038759	0.0502335	0.0536873
1	69412	0.023866	0.0618836	-0.0427017	-0.0361687	0.0613374	-0.0387288	0.050125	0.0535609
1	69462	0.0242541	0.0619053	-0.0428845	-0.0360831	0.0613561	-0.0386983	0.0500164	0.0534357
1	69512	0.0246415	0.0619275	-0.0430576	-0.035998	0.0613738	-0.0386674	0.0499077	0.0533119
1	69562	0.0250283	0.0619502	-0.0432209	-0.0359136	0.0613906	-0.038636	0.049799	0.0531894
1	69612	0.0254145	0.0619734	-0.0433739	-0.0358297	0.0614065	-0.0386042	0.0496902	0.0530683
1	69662	0.0258001	0.0619972	-0.0435166	-0.0357465	0.0614214	-0.0385718	0.0495813	0.0529486
1	69712	0.0261852	0.0620216	-0.0436487	-0.0356638	0.0614354	-0.038539	0.0494723	0.0528303
1	69762	0.0265699	0.0620466	-0.04377	-0.0355818	0.0614484	-0.0385056	0.0493632	0.0527134
1	69812	0.0269543	0.0620723	-0.0438803	-0.0355003	0.0614606	-0.0384718	0.0492541	0.0525979
1	69862	0.0273386	0.0620986	-0.0439794	-0.0354195	0.0614718	-0.0384375	0.0491448	0.0524837
1	69912	0.0277228	0.0621257	-0.0440671	-0.0353393	0.0614822	-0.0384027	0.0490355	0.0523709
1	69962	0.028107	0.0621536	-0.0441432	-0.0352596	0.0614917	-0.0383673	0.048926	0.0522595
1	70012	0.0284914	0.0621822	-0.0442074	-0.0351806	0.0615003	-0.0383314	0.0488165	0.0521494
1	70062	0.028876	0.0622117	-0.0442596	-0.0351022	0.0615081	-0.0382951	0.0487069	0.0520407
1	70112	0.0292609	0.0622421	-0.0442996	-0.0350244	0.0615151	-0.0382581	0.0485971	0.0519333
1	70162	0.0296463	0.0622733	-0.0443271	-0.0349473	0.0615212	-0.0382207	0.0484873	0.0518272
1	70212	0.0300322	0.0623055	-0.044342	-0.0348707	0.0615264	-0.0381827	0.0483773	0.0517225
1	70262	0.0304187	0.0623387	-0.0443441	-0.0347948	0.0615309	-0.0381442	0.0482672	0.0516191
1	70312	0.030806	0.0623728	-0.0443331	-0.0347195	0.0615346	-0.0381051	0.048157	0.0515171
1	70362	0.0311941	0.062408	-0.0443088	-0.0346448	0.0615375	-0.0380655	0.0480466	0.0514163
1	70412	0.0315832	0.0624443	-0.0442711	-0.0345708	0.0615396	-0.0380254	0.0479362	0.0513169
1	70462	0.0319733	0.0624817	-0.0442197	-0.0344974	0.0615409	-0.0379846	0.0478256	0.0512188
1	70512	0.0323646	0.0625202	-0.0441544	-0.0344246	0.0615415	-0.0379434	0.0477148	0.051122
1	70562	0.0327571	0.0625599	-0.044075	-0.0343525	0.0615413	-0.0379015	0.0476039	0.0510264
1	70612	0.033151	0.0626008	-0.0439814	-0.034281	0.0615404	-0.0378591	0.0474929	0.0509322
1	70662	0.0335463	0.0626429	-0.0438732	-0.0342102	0.0615388	-0.0378161	0.0473817	0.0508392
1	70712	0.0339431	0.0626863	-0.0437504	-0.03414	0.0615364	-0.0377725	0.0472704	0.0507476
1	70762	0.0343415	0.062731	-0.0436131	-0.0340704	0.0615333	-0.0377284	0.0471589	0.0506571
1	70812	0.0347413	0.0627769	-0.0434615	-0.0340016	0.0615295	-0.0376838	0.0470472	0.0505679
1	70862	0.0351426	0.0628239	-0.0432958	-0.0339334	0.0615249	-0.0376387	0.0469353	0.0504798
1	70912	0.0355454	0.062872	-0.0431162	-0.033866	0.0615195	-0.0375932	0.0468232	0.0503929
1	70962	0.0359496	0.0629212	-0.0429228	-0.0337994	0.0615133	-0.0375474	0.046711	0.050307
1	71012	0.0363552	0.0629714	-0.0427158	-0.0337335	0.0615062	-0.0375011	0.0465985	0.0502222
1	71062	0.0367621	0.0630226	-0.0424956	-0.0336684	0.0614983	-0.0374546	0.0464857	0.0501384
1	71112	0.0371703	0.0630748	-0.0422621	-0.0336041	0.0614894	-0.0374078	0.0463727	0.0500556
1	71162	0.0375799	0.0631279	-0.0420157	-0.0335406	0.0614797	-0.0373608	0.0462595	0.0499737
1	71212	0.0379907	0.0631818	-0.0417565	-0.033478	0.0614691	-0.0373136	0.0461459	0.0498927
1	71262	0.0384027	0.0632366	-0.0414848	-0.0334163	0.0614575	-0.0372663	0.0460321	0.0498125
1	71312	0.038816	0.0632922	-0.0412006	-0.0333555	0.0614449	-0.0372188	0.045918	0.0497332
1	71362	0.0392305	0.0633485	-0.0409043	-0.0332956	0.0614313	-0.0371713	0.0458036	0.0496547
1	71412	0.0396461	0.0634055	-0.0405959	-0.0332366	0.0614168	-0.0371238	0.0456888	0.0495769
1	71462	0.0400628	0.0634631	-0.0402757	-0.0331786	0.0614012	-0.0370762	0.0455738	0.0494999
1	71512	0.0404807	0.0635214	-0.0399439	-0.0331216	0.0613845	-0.0370288	0.0454583	0.0494235
1	71562	0.0408996	0.0635803	-0.0396007	-0.0330656	0.0613668	-0.0369814	0.0453426	0.0493477
1	71612	0.0413195	0.0636397	-0.0392463	-0.0330106	0.061348	-0.0369341	0.0452264	0.0492725
1	71662	0.0417405	0.0636996	-0.0388808	-0.0329566	0.061328	-0.0368871	0.0451099	0.0491979
1	71712	0.0421625	0.06376	-0.0385044	-0.0329037	0.061307	-0.0368402	0.0449929	0.0491238
1	71762	0.0425854	0.0638208	-0.0381174	-0.0328519	0.0612847	-0.0367936	0.0448756	0.0490502
1	71812	0.0430092	0.063882	-0.03772	-0.0328012	0.0612613	-0.0367473	0.0447579	0.048977
1	71862	0.0434338	0.0639434	-0.0373125	-0.0327517	0.0612366	-0.0367013	0.0446397	0.0489042
1	71912	0.0438589	0.0640049	-0.0368952	-0.0327033	0.0612106	-0.0366558	0.044521	0.0488318
1	71962	0.0442843	0.0640666	-0.0364687	-0.0326562	0.0611832	-0.0366108	0.0444019	0.0487597
1	72012	0.0447098	0.0641281	-0.0360331	-0.0326103	0.0611543	-0.0365663	0.0442823	0.0486878
1	72062	0.0451352	0.0641895	-0.035589	-0.0325657	0.0611239	-0.0365225	0.0441622	0.0486162
1	72112	0.0455603	0.0642505	-0.0351366	-0.0325224	0.0610918	-0.0364795	0.0440416	0.0485447
1	72162	0.0459848	0.0643112	-0.0346764	-0.0324806	0.0610581	-0.0364372	0.0439205	0.0484734
1	72212	0.0464087	0.0643713	-0.0342087	-0.0324401	0.0610226	-0.0363958	0.0437988	0.0484021
1	72262	0.0468317	0.0644309	-0.0337339	-0.032401	0.0609852	-0.0363553	0.0436765	0.0483309
1	72312	0.0472535	0.0644896	-0.0332524	-0.0323634	0.060946	-0.0363159	0.0435537	0.0482597
1	72362	0.047674	0.0645476	-0.0327646	-0.0323274	0.0609047	-0.0362775	0.0434303	0.0481884
1	72412	0.0480929	0.0646045	-0.0322708	-0.0322929	0.0608615	-0.0362403	0.0433062	0.0481171
1	72462	0.0485101	0.0646604	-0.0317713	-0.03226	0.060816	-0.0362043	0.0431816	0.0480456
1	72512	0.0489254	0.0647152	-0.0312667	-0.0322287	0.0607684	-0.0361696	0.0430562	0.0479739
1	72562	0.0493385	0.0647686	-0.0307572	-0.0321991	0.0607185	-0.0361363	0.0429303	0.0479019
1	72612	0.0497492	0.0648206	-0.0302432	-0.0321711	0.0606663	-0.0361044	0.0428036	0.0478297
1	72662	0.0501574	0.0648711	-0.0297251	-0.032145	0.0606117	-0.0360741	0.0426763	0.0477572
1	72712	0.0505628	0.06492	-0.0292033	-0.0321205	0.0605545	-0.0360453	0.0425482	0.0476843
1	72762	0.0509652	0.0649671	-0.0286781	-0.0320979	0.0604948	-0.0360182	0.0424194	0.047611
1	72812	0.0513645	0.0650124	-0.0281499	-0.0320772	0.0604325	-0.0359928	0.0422899	0.0475373
1	72862	0.0517603	0.0650557	-0.0276192	-0.0320583	0.0603674	-0.0359692	0.0421596	0.047463
1	72912	0.0521525	0.065097	-0.0270862	-0.0320414	0.0602996	-0.0359475	0.0420285	0.0473882
1	72962	0.052541	0.0651361	-0.0265513	-0.0320264	0.0602289	-0.0359277	0.0418966	0.0473128
1	73012	0.0529253	0.0651728	-0.0260149	-0.0320134	0.0601552	-0.03591	0.041764	0.0472368
1	73062	0.0533054	0.0652072	-0.0254774	-0.0320025	0.0600785	-0.0358944	0.0416305	0.0471602
1	73112	0.053681	0.0652391	-0.024939	-0.0319936	0.0599987	-0.0358809	0.0414961	0.0470828
1	73162	0.0540517	0.0652684	-0.0244002	-0.0319869	0.0599156	-0.0358697	0.0413609	0.0470047
1	73212	0.0544175	0.065295	-0.0238613	-0.0319823	0.0598292	-0.0358608	0.0412249	0.0469259
1	73262	0.0547779	0.0653187	-0.0233226	-0.0319799	0.0597393	-0.0358543	0.0410879	0.0468462
1	73312	0.0551328	0.0653396	-0.0227844	-0.0319797	0.0596459	-0.0358502	0.0409501	0.0467657
1	73362	0.055482	0.0653574	-0.0222472	-0.0319819	0.0595489	-0.0358488	0.0408113	0.0466844
1	73412	0.0558251	0.0653721	-0.0217113	-0.0319863	0.0594482	-0.0358499	0.0406716	0.0466021
1	73462	0.056162	0.0653836	-0.021177	-0.0319931	0.0593437	-0.0358538	0.0405309	0.046519
1	73512	0.0564923	0.0653917	-0.0206447	-0.0320023	0.0592352	-0.0358604	0.0403893	0.0464348
1	73562	0.056816	0.0653964	-0.0201147	-0.0320139	0.0591227	-0.0358699	0.0402466	0.0463496
1	73612	0.0571326	0.0653976	-0.0195873	-0.032028	0.0590062	-0.0358823	0.040103	0.0462634
1	73662	0.0574419	0.0653951	-0.019063	-0.0320447	0.0588854	-0.0358977	0.0399584	0.0461762
1	73712	0.0577438	0.0653888	-0.018542	-0.0320639	0.0587603	-0.0359162	0.0398127	0.0460878
1	73762	0.0580379	0.0653787	-0.0180248	-0.0320857	0.0586309	-0.0359379	0.039666	0.0459982
1	73812	0.0583241	0.0653647	-0.0175116	-0.0321101	0.0584969	-0.0359628	0.0395182	0.0459075
1	73862	0.058602	0.0653466	-0.0170029	-0.0321372	0.0583584	-0.035991	0.0393693	0.0458156
1	73912	0.0588715	0.0653243	-0.0164989	-0.032167	0.0582152	-0.0360226	0.0392193	0.0457224
1	73962	0.0591322	0.0652977	-0.016	-0.0321996	0.0580672	-0.0360576	0.0390682	0.045628
1	74012	0.059384	0.0652667	-0.0155065	-0.0322349	0.0579143	-0.0360962	0.038916	0.0455322
1	74062	0.0596265	0.0652313	-0.0150188	-0.0322731	0.0577565	-0.0361383	0.0387626	0.0454351
1	74112	0.0598598	0.0651914	-0.014537	-0.0323142	0.0575936	-0.0361842	0.0386081	0.0453366
1	74162	0.0600835	0.0651469	-0.014061	-0.0323581	0.0574256	-0.0362337	0.0384524	0.0452368
1	74212	0.0602977	0.0650979	-0.0135909	-0.032405	0.0572525	-0.0362869	0.0382956	0.0451355
1	74262	0.0605022	0.0650444	-0.0131267	-0.0324548	0.0570741	-0.036344	0.0381375	0.0450329
1	74312	0.0606968	0.0649863	-0.0126685	-0.0325075	0.0568904	-0.0364048	0.0379783	0.0449288
1	74362	0.0608815	0.0649235	-0.0122162	-0.0325632	0.0567013	-0.0364695	0.0378178	0.0448233
1	74412	0.0610561	0.0648562	-0.01177	-0.0326219	0.0565068	-0.0365381	0.0376562	0.0447164
1	74462	0.0612205	0.0647842	-0.0113298	-0.0326836	0.0563067	-0.0366107	0.0374933	0.0446081
1	74512	0.0613746	0.0647075	-0.0108957	-0.0327484	0.0561011	-0.0366872	0.0373292	0.0444983
1	74562	0.0615182	0.0646262	-0.0104677	-0.0328163	0.0558899	-0.0367678	0.0371638	0.044387
1	74612	0.0616512	0.0645401	-0.0100458	-0.0328872	0.0556729	-0.0368524	0.0369972	0.0442742
1	74662	0.0617735	0.0644494	-0.00963006	-0.0329613	0.0554502	-0.0369412	0.0368294	0.04416
1	74712	0.061885	0.0643539	-0.00922053	-0.0330385	0.0552216	-0.0370341	0.0366602	0.0440442
1	74762	0.0619855	0.0642536	-0.00881721	-0.0331189	0.0549871	-0.0371312	0.0364898	0.0439269
1	74812	0.062075	0.0641486	-0.00842014	-0.0332025	0.0547466	-0.0372325	0.0363181	0.0438081
1	74862	0.0621532	0.0640388	-0.00802936	-0.0332893	0.0545	-0.0373382	0.0361451	0.0436878
1	74912	0.0622202	0.0639242	-0.00764487	-0.0333793	0.0542474	-0.0374481	0.0359707	0.0435659
1	74962	0.0622756	0.0638047	-0.00726673	-0.0334726	0.0539885	-0.0375624	0.0357951	0.0434425
1	75012	0.0623195	0.0636803	-0.00689495	-0.0335691	0.0537235	-0.0376811	0.0356181	0.0433175
1	75062	0.0623517	0.0635511	-0.00652957	-0.033669	0.053452	-0.0378043	0.0354398	0.0431908
1	75112	0.0623721	0.063417	-0.00617062	-0.0337722	0.0531742	-0.0379319	0.0352602	0.0430626
1	75162	0.0623806	0.063278	-0.00581812	-0.0338788	0.05289	-0.0380641	0.0350791	0.0429328
1	75212	0.0623769	0.0631341	-0.00547207	-0.0339887	0.0525992	-0.0382009	0.0348968	0.0428014
1	75262	0.0623613	0.0629852	-0.0051323	-0.034102	0.052302	-0.0383421	0.034713	0.0426684
1	75312	0.0623338	0.0628316	-0.00479862	-0.0342187	0.0519982	-0.038488	0.0345279	0.0425337
1	75362	0.0622945	0.0626731	-0.00447081	-0.0343387	0.0516881	-0.0386383	0.0343415	0.0423975
1	75412	0.0622435	0.0625099	-0.00414867	-0.034462	0.0513715	-0.0387931	0.0341537	0.0422597
1	75462	0.0621807	0.062342	-0.00383201	-0.0345887	0.0510485	-0.0389523	0.0339646	0.0421203
1	75512	0.0621065	0.0621695	-0.00352062	-0.0347186	0.0507191	-0.039116	0.0337741	0.0419794
1	75562	0.0620207	0.0619924	-0.00321429	-0.0348519	0.0503834	-0.0392841	0.0335823	0.0418369
1	75612	0.0619235	0.0618107	-0.00291283	-0.0349884	0.0500414	-0.0394565	0.0333892	0.0416929
1	75662	0.061815	0.0616245	-0.00261603	-0.0351282	0.0496931	-0.0396334	0.0331947	0.0415473
1	75712	0.0616953	0.0614338	-0.00232369	-0.0352712	0.0493385	-0.0398145	0.032999	0.0414003
1	75762	0.0615644	0.0612387	-0.00203561	-0.0354175	0.0489777	-0.0399999	0.0328019	0.0412517
1	75812	0.0614225	0.0610393	-0.00175158	-0.0355671	0.0486106	-0.0401897	0.0326035	0.0411016
1	75862	0.0612696	0.0608356	-0.0014714	-0.0357198	0.0482374	-0.0403837	0.0324038	0.0409501
1	75912	0.0611058	0.0606276	-0.00119487	-0.0358758	0.047858	-0.0405819	0.0322029	0.0407971
1	75962	0.0609311	0.0604154	-0.000921789	-0.0360349	0.0474725	-0.0407843	0.0320006	0.0406426
1	76012	0.0607458	0.060199	-0.000651949	-0.0361973	0.0470808	-0.0409909	0.0317971	0.0404866
1	76062	0.0605498	0.0599785	-0.000385151	-0.0363628	0.0466831	-0.0412017	0.0315923	0.0403292
1	76112	0.0603432	0.0597539	-0.00012119	-0.0365315	0.0462793	-0.0414166	0.0313862	0.0401704
1	76162	0.0601261	0.0595253	0.000140134	-0.0367033	0.0458695	-0.0416356	0.0311788	0.0400102
1	76212	0.0598987	0.0592927	0.000399026	-0.0368782	0.0454536	-0.0418587	0.0309702	0.0398485
1	76262	0.0596609	0.0590562	0.000655687	-0.0370563	0.0450318	-0.0420859	0.0307604	0.0396854
1	76312	0.059413	0.0588158	0.000910289	-0.0372375	0.044604	-0.0423171	0.0305492	0.039521
1	76362	0.059155	0.0585715	0.00116288	-0.0374217	0.0441704	-0.0425523	0.0303369	0.0393551
1	76412	0.0588872	0.0583234	0.00141347	-0.037609	0.0437311	-0.0427913	0.0301233	0.039188
1	76462	0.0586099	0.0580715	0.00166208	-0.0377993	0.0432862	-0.0430341	0.0299086	0.0390194
1	76512	0.0583231	0.0578159	0.00190872	-0.0379924	0.0428359	-0.0432807	0.0296927	0.0388496
1	76562	0.0580272	0.0575565	0.0021534	-0.0381885	0.0423802	-0.0435309	0.0294756	0.0386784
1	76612	0.0577223	0.0572934	0.00239615	-0.0383874	0.0419194	-0.0437846	0.0292574	0.038506
1	76662	0.0574087	0.0570266	0.00263697	-0.0385891	0.0414534	-0.0440418	0.0290381	0.0383323
1	76712	0.0570865	0.0567561	0.00287588	-0.0387936	0.0409825	-0.0443024	0.0288177	0.0381573
1	76762	0.0567561	0.0564821	0.0031129	-0.0390008	0.0405068	-0.0445663	0.0285962	0.0379811
1	76812	0.0564175	0.0562044	0.00334804	-0.0392107	0.0400265	-0.0448335	0.0283737	0.0378037
1	76862	0.056071	0.0559232	0.00358131	-0.0394232	0.0395415	-0.0451037	0.0281502	0.037625
1	76912	0.0557168	0.0556384	0.00381273	-0.0396383	0.0390521	-0.0453771	0.0279256	0.0374452
1	76962	0.0553552	0.0553501	0.00404232	-0.0398559	0.0385584	-0.0456535	0.0277001	0.0372643
1	77012	0.0549862	0.0550583	0.00427009	-0.040076	0.0380606	-0.0459327	0.0274736	0.0370821
1	77062	0.0546103	0.0547631	0.00449605	-0.0402985	0.0375586	-0.0462148	0.0272462	0.0368989
1	77112	0.0542275	0.0544645	0.00472022	-0.0405235	0.0370528	-0.0464996	0.0270178	0.0367145
1	77162	0.053838	0.0541624	0.00494262	-0.0407508	0.0365431	-0.0467871	0.0267885	0.036529
1	77212	0.0534422	0.053857	0.00516325	-0.0409805	0.0360298	-0.0470772	0.0265584	0.0363425
1	77262	0.0530401	0.0535483	0.00538213	-0.0412124	0.0355129	-0.0473697	0.0263273	0.0361549
1	77312	0.0526321	0.0532362	0.00559929	-0.0414466	0.0349926	-0.0476647	0.0260955	0.0359662
1	77362	0.0522183	0.0529209	0.00581473	-0.0416829	0.034469	-0.0479621	0.0258628	0.0357766
1	77412	0.0517989	0.0526023	0.00602846	-0.0419214	0.0339423	-0.0482617	0.0256293	0.0355859
1	77462	0.0513741	0.0522805	0.0062405	-0.042162	0.0334125	-0.0485635	0.025395	0.0353942
1	77512	0.0509442	0.0519554	0.00645081	-0.0424046	0.0328798	-0.0488673	0.02516	0.0352015
1	77562	0.0505094	0.0516271	0.00665934	-0.0426493	0.0323444	-0.0491732	0.0249242	0.0350079
1	77612	0.0500699	0.0512956	0.00686605	-0.0428959	0.0318065	-0.049481	0.0246877	0.0348133
1	77662	0.0496259	0.0509607	0.00707089	-0.0431444	0.0312662	-0.0497906	0.0244506	0.0346178
1	77712	0.0491776	0.0506226	0.00727383	-0.0433948	0.0307236	-0.050102	0.0242127	0.0344214
1	77762	0.0487252	0.0502812	0.00747481	-0.043647	0.030179	-0.050415	0.0239743	0.034224
1	77812	0.048269	0.0499366	0.00767379	-0.043901	0.0296324	-0.0507295	0.0237352	0.0340258
1	77862	0.0478092	0.0495886	0.00787073	-0.0441567	0.0290841	-0.0510456	0.0234956	0.0338267
1	77912	0.047346	0.0492373	0.00806559	-0.0444141	0.0285342	-0.051363	0.0232554	0.0336267
1	77962	0.0468796	0.0488826	0.00825831	-0.0446731	0.0279829	-0.0516817	0.0230146	0.0334258
1	78012	0.0464102	0.0485247	0.00844886	-0.0449337	0.0274303	-0.0520017	0.0227734	0.0332241
1	78062	0.045938	0.0481633	0.00863718	-0.0451959	0.0268766	-0.0523227	0.0225317	0.0330216
1	78112	0.0454633	0.0477987	0.00882325	-0.0454596	0.026322	-0.0526448	0.0222895	0.0328182
1	78162	0.0449863	0.0474306	0.009007	-0.0457247	0.0257666	-0.0529679	0.0220469	0.0326141
1	78212	0.0445072	0.0470592	0.0091884	-0.0459912	0.0252105	-0.0532918	0.0218039	0.0324091
1	78262	0.0440262	0.0466844	0.0093674	-0.0462591	0.024654	-0.0536164	0.0215604	0.0322034
1	78312	0.0435435	0.0463062	0.00954397	-0.0465283	0.0240972	-0.0539418	0.0213167	0.0319969
1	78362	0.0430593	0.0459245	0.00971804	-0.0467988	0.0235402	-0.0542677	0.0210726	0.0317897
1	78412	0.042574	0.0455395	0.00988959	-0.0470705	0.0229833	-0.0545942	0.0208282	0.0315818
1	78462	0.0420876	0.045151	0.0100586	-0.0473434	0.0224265	-0.054921	0.0205835	0.0313731
1	78512	0.0416003	0.0447591	0.0102249	-0.0476174	0.0218701	-0.0552482	0.0203386	0.0311637
1	78562	0.0411125	0.0443637	0.0103886	-0.0478925	0.0213142	-0.0555757	0.0200934	0.0309536
1	78612	0.0406242	0.0439649	0.0105496	-0.0481687	0.0207589	-0.0559033	0.019848	0.0307428
1	78662	0.0401355	0.0435624	0.0107079	-0.0484459	0.0202043	-0.0562311	0.0196024	0.0305314
1	78712	0.0396466	0.0431564	0.0108635	-0.0487241	0.0196506	-0.056559	0.0193566	0.0303192
1	78762	0.0391575	0.0427467	0.0110163	-0.0490033	0.0190979	-0.0568869	0.0191107	0.0301064
1	78812	0.0386684	0.0423333	0.0111664	-0.0492836	0.0185462	-0.0572149	0.0188647	0.0298929
1	78862	0.0381794	0.0419161	0.0113137	-0.0495648	0.0179958	-0.0575428	0.0186185	0.0296787
1	78912	0.0376905	0.0414951	0.0114581	-0.0498469	0.0174467	-0.0578707	0.0183722	0.0294639
1	78962	0.037202	0.0410702	0.0115998	-0.05013	0.016899	-0.0581984	0.0181258	0.0292484
1	79012	0.0367138	0.0406413	0.0117386	-0.050414	0.0163528	-0.058526	0.0178794	0.0290323
1	79062	0.0362262	0.0402085	0.0118745	-0.0506989	0.0158083	-0.0588534	0.0176329	0.0288154
1	79112	0.0357392	0.0397716	0.0120076	-0.0509847	0.0152657	-0.0591804	0.0173864	0.028598
1	79162	0.035253	0.0393307	0.0121377	-0.0512713	0.0147249	-0.0595072	0.0171398	0.0283799
1	79212	0.0347676	0.0388856	0.012265	-0.0515588	0.0141861	-0.0598337	0.0168933	0.0281611
1	79262	0.0342831	0.0384363	0.0123892	-0.0518471	0.0136495	-0.0601597	0.0166468	0.0279417
1	79312	0.0337998	0.0379828	0.0125106	-0.0521362	0.0131152	-0.0604853	0.0164004	0.0277217
1	79362	0.0333176	0.0375249	0.0126289	-0.052426	0.0125832	-0.0608104	0.016154	0.027501
1	79412	0.0328367	0.0370627	0.0127442	-0.0527167	0.0120537	-0.061135	0.0159076	0.0272798
1	79462	0.0323573	0.0365961	0.0128565	-0.0530081	0.0115268	-0.061459	0.0156614	0.0270578
1	79512	0.0318793	0.036125	0.0129657	-0.0533002	0.0110026	-0.0617824	0.0154153	0.0268353
1	79562	0.031403	0.0356493	0.0130719	-0.053593	0.0104813	-0.0621051	0.0151694	0.0266122
1	79612	0.0309284	0.0351691	0.013175	-0.0538865	0.00996289	-0.0624271	0.0149236	0.0263884
1	79662	0.0304557	0.0346843	0.013275	-0.0541806	0.00944758	-0.0627484	0.0146779	0.026164
1	79712	0.0299847	0.0341948	0.013372	-0.0544755	0.00893535	-0.0630689	0.0144324	0.025939
1	79762	0.0295155	0.0337005	0.013466	-0.054771	0.00842624	-0.0633887	0.0141872	0.0257134
1	79812	0.0290479	0.0332014	0.0135572	-0.0550673	0.00792026	-0.0637078	0.0139421	0.0254872
1	79862	0.0285818	0.0326973	0.0136455	-0.0553643	0.00741744	-0.0640262	0.0136972	0.0252604
1	79912	0.0281173	0.0321883	0.0137312	-0.055662	0.00691779	-0.0643439	0.0134525	0.0250329
1	79962	0.0276542	0.0316742	0.0138143	-0.0559605	0.00642133	-0.0646609	0.013208	0.0248049
1	80012	0.0271925	0.0311549	0.0138949	-0.0562598	0.00592808	-0.0649774	0.0129637	0.0245761
1	80062	0.0267321	0.0306305	0.013973	-0.0565598	0.00543806	-0.0652932	0.0127196	0.0243468
1	80112	0.0262729	0.0301008	0.0140487	-0.0568606	0.0049513	-0.0656084	0.0124757	0.0241168
1	80162	0.0258149	0.0295657	0.0141222	-0.0571623	0.00446781	-0.065923	0.0122321	0.0238862
1	80212	0.025358	0.0290252	0.0141934	-0.0574647	0.00398761	-0.066237	0.0119887	0.023655
1	80262	0.0249021	0.0284793	0.0142626	-0.0577681	0.00351072	-0.0665505	0.0117455	0.0234231
1	80312	0.0244472	0.0279277	0.0143297	-0.0580722	0.00303717	-0.0668635	0.0115025	0.0231906
1	80362	0.0239932	0.0273706	0.0143948	-0.0583773	0.00256696	-0.067176	0.0112598	0.0229574
1	80412	0.0235399	0.0268077	0.0144581	-0.0586832	0.00210013	-0.0674879	0.0110174	0.0227236
1	80462	0.0230875	0.026239	0.0145196	-0.05899	0.00163668	-0.0677994	0.0107752	0.0224891
1	80512	0.0226357	0.0256645	0.0145794	-0.0592978	0.00117665	-0.0681104	0.0105332	0.0222539
1	80562	0.0221845	0.0250841	0.0146375	-0.0596064	0.000720048	-0.068421	0.0102916	0.0220182
1	80612	0.0217339	0.0244977	0.0146942	-0.059916	0.000266897	-0.0687311	0.0100502	0.0217817
1	80662	0.0212837	0.0239052	0.0147493	-0.0602266	-0.000182785	-0.0690408	0.00980902	0.0215446
1	80712	0.020834	0.0233066	0.0148031	-0.0605381	-0.000628976	-0.0693502	0.00956816	0.0213068
1	80762	0.0203846	0.0227017	0.0148556	-0.0608506	-0.00107166	-0.0696591	0.00932758	0.0210684
1	80812	0.0199354	0.0220906	0.0149069	-0.0611642	-0.00151082	-0.0699677	0.00908729	0.0208292
1	80862	0.0194865	0.0214733	0.014957	-0.0614787	-0.00194648	-0.070276	0.00884729	0.0205895
1	80912	0.0190377	0.0208497	0.015006	-0.0617942	-0.00237868	-0.0705839	0.00860758	0.0203491
1	80962	0.0185889	0.02022	0.015054	-0.0621106	-0.00280746	-0.0708915	0.00836815	0.020108
1	81012	0.0181401	0.0195841	0.015101	-0.062428	-0.00323283	-0.0711987	0.00812902	0.0198663
1	81062	0.0176912	0.0189421	0.0151471	-0.0627464	-0.00365485	-0.0715057	0.00789018	0.019624
1	81112	0.0172421	0.0182941	0.0151923	-0.0630657	-0.00407354	-0.0718124	0.00765162	0.0193811
1	81162	0.0167928	0.01764	0.0152366	-0.063386	-0.00448893	-0.0721188	0.00741336	0.0191376
1	81212	0.0163432	0.0169799	0.0152802	-0.0637072	-0.00490106	-0.0724249	0.00717538	0.0188936
1	81262	0.0158932	0.0163139	0.0153231	-0.0640293	-0.00530996	-0.0727308	0.0069377	0.0186489
1	81312	0.0154427	0.0156419	0.0153653	-0.0643523	-0.00571567	-0.0730364	0.00670031	0.0184037
1	81362	0.0149917	0.0149641	0.0154069	-0.0646763	-0.00611822	-0.0733417	0.00646321	0.018158
1	81412	0.0145401	0.0142804	0.0154479	-0.0650011	-0.00651764	-0.0736469	0.0062264	0.0179117
1	81462	0.0140878	0.0135909	0.0154885	-0.0653268	-0.00691397	-0.0739518	0.00598989	0.017665
1	81512	0.0136347	0.0128956	0.0155286	-0.0656534	-0.00730724	-0.0742565	0.00575366	0.0174177
1	81562	0.0131809	0.0121946	0.0155684	-0.0659808	-0.00769748	-0.074561	0.00551773	0.0171699
1	81612	0.0127261	0.0114879	0.0156078	-0.0663091	-0.00808473	-0.0748653	0.00528209	0.0169216
1	81662	0.0122703	0.0107755	0.0156469	-0.0666383	-0.00846902	-0.0751695	0.00504674	0.0166728
1	81712	0.0118135	0.0100575	0.0156858	-0.0669683	-0.00885038	-0.0754735	0.00481169	0.0164236
1	81762	0.0113556	0.00933384	0.0157246	-0.0672991	-0.00922885	-0.0757773	0.00457693	0.0161739
1	81812	0.0108965	0.00860466	0.0157632	-0.0676307	-0.00960447	-0.076081	0.00434246	0.0159238
1	81862	0.0104361	0.00786994	0.0158018	-0.0679632	-0.00997725	-0.0763846	0.00410829	0.0156733
1	81912	0.00997442	0.00712976	0.0158404	-0.0682964	-0.0103472	-0.076688	0.00387441	0.0154223
1	81962	0.00951147	0.00638427	0.0158789	-0.0686304	-0.0107145	-0.0769912	0.00364084	0.015171
1	82012	0.00904733	0.00563364	0.0159174	-0.0689651	-0.0110789	-0.0772943	0.00340757	0.0149193
1	82062	0.00858209	0.00487805	0.0159557	-0.0693004	-0.0114406	-0.077597	0.00317461	0.0146673
1	82112	0.00811582	0.00411769	0.0159939	-0.0696361	-0.0117996	-0.0778994	0.00294198	0.0144151
1	82162	0.00764861	0.00335273	0.0160319	-0.0699724	-0.0121558	-0.0782014	0.00270967	0.0141626
1	82212	0.00718053	0.00258334	0.0160696	-0.070309	-0.0125094	-0.078503	0.00247769	0.0139099
1	82262	0.00671166	0.00180971	0.016107	-0.070646	-0.0128602	-0.078804	0.00224606	0.013657
1	82312	0.00624208	0.00103201	0.0161441	-0.0709832	-0.0132084	-0.0791045	0.00201477	0.013404
1	82362	0.00577187	0.000250427	0.0161808	-0.0713206	-0.0135539	-0.0794044	0.00178383	0.0131509
1	82412	0.00530111	-0.000534873	0.0162171	-0.0716581	-0.0138968	-0.0797037	0.00155325	0.0128978
1	82462	0.00482987	-0.00132371	0.016253	-0.0719957	-0.014237	-0.0800022	0.00132304	0.0126446
1	82512	0.00435824	-0.0021159	0.0162884	-0.0723332	-0.0145746	-0.0802999	0.00109319	0.0123915
1	82562	0.00388629	-0.00291127	0.0163232	-0.0726707	-0.0149096	-0.0805968	0.000863729	0.0121384
1	82612	0.0034141	-0.00370964	0.0163575	-0.073008	-0.015242	-0.0808928	0.000634649	0.0118854
1	82662	0.00294175	-0.00451083	0.0163911	-0.0733451	-0.0155718	-0.0811879	0.00040596	0.0116325
1	82712	0.00246932	-0.00531467	0.0164241	-0.0736818	-0.015899	-0.081482	0.000177668	0.0113797
1	82762	0.00199689	-0.00612097	0.0164564	-0.0740182	-0.0162237	-0.0817751	-5.02203e-05	0.0111272
1	82812	0.00152453	-0.00692957	0.0164879	-0.0743542	-0.0165459	-0.0820671	-0.000277698	0.0108749
1	82862	0.00105233	-0.00774027	0.0165186	-0.0746897	-0.0168655	-0.0823579	-0.000504759	0.0106229
1	82912	0.000580363	-0.00855291	0.0165486	-0.0750246	-0.0171827	-0.0826475	-0.000731397	0.0103712
1	82962	0.000108707	-0.00936731	0.0165776	-0.0753588	-0.0174973	-0.0829358	-0.000957606	0.0101198
1	83012	-0.000362558	-0.0101833	0.0166058	-0.0756924	-0.0178095	-0.0832228	-0.00118338	0.0098688
1	83062	-0.00083334	-0.0110007	0.016633	-0.0760252	-0.0181192	-0.0835085	-0.00140871	0.00961821
1	83112	-0.00130349	-0.0118192	0.0166592	-0.076357	-0.0184264	-0.0837926	-0.00163358	0.00936808
1	83162	-0.00177285	-0.0126387	0.0166843	-0.076688	-0.0187311	-0.0840753	-0.00185799	0.00911846
1	83212	-0.00224126	-0.013459	0.0167084	-0.0770178	-0.0190333	-0.0843562	-0.00208192	0.0088694
1	83262	-0.00270855	-0.0142799	0.0167313	-0.0773465	-0.0193329	-0.0846355	-0.00230536	0.00862093
1	83312	-0.00317457	-0.015101	0.016753	-0.077674	-0.01963	-0.0849129	-0.0025283	0.00837312
1	83362	-0.00363915	-0.0159223	0.0167735	-0.0780001	-0.0199246	-0.0851884	-0.00275073	0.008126
1	83412	-0.00410214	-0.0167435	0.0167927	-0.0783247	-0.0202166	-0.0854619	-0.00297264	0.00787963
1	83462	-0.00456337	-0.0175643	0.0168106	-0.0786478	-0.020506	-0.0857333	-0.003194	0.00763404
1	83512	-0.00502268	-0.0183846	0.0168271	-0.0789693	-0.0207928	-0.0860025	-0.00341482	0.0073893
1	83562	-0.00547991	-0.0192042	0.0168422	-0.079289	-0.0210769	-0.0862695	-0.00363508	0.00714543
1	83612	-0.0059349	-0.0200228	0.0168558	-0.0796069	-0.0213584	-0.086534	-0.00385477	0.0069025
1	83662	-0.00638748	-0.0208403	0.0168678	-0.0799229	-0.0216373	-0.0867961	-0.00407387	0.00666055
1	83712	-0.00683751	-0.0216564	0.0168783	-0.0802369	-0.0219135	-0.0870557	-0.00429238	0.00641963
1	83762	-0.00728481	-0.0224708	0.0168871	-0.0805487	-0.022187	-0.0873126	-0.00451029	0.00617978
1	83812	-0.00772922	-0.0232835	0.0168943	-0.0808584	-0.0224578	-0.0875667	-0.00472757	0.00594105
1	83862	-0.00817059	-0.0240941	0.0168998	-0.0811657	-0.0227259	-0.0878181	-0.00494423	0.00570349
1	83912	-0.00860875	-0.0249025	0.0169035	-0.0814707	-0.0229912	-0.0880665	-0.00516024	0.00546715
1	83962	-0.00904354	-0.0257084	0.0169054	-0.0817731	-0.0232538	-0.0883119	-0.0053756	0.00523207
1	84012	-0.0094748	-0.0265116	0.0169054	-0.0820729	-0.0235137	-0.0885542	-0.00559029	0.00499829
1	84062	-0.00990237	-0.027312	0.0169035	-0.0823701	-0.0237707	-0.0887933	-0.00580431	0.00476588
1	84112	-0.0103261	-0.0281092	0.0168997	-0.0826645	-0.024025	-0.0890292	-0.00601764	0.00453487
1	84162	-0.0107458	-0.0289031	0.0168938	-0.082956	-0.0242764	-0.0892617	-0.00623026	0.0043053
1	84212	-0.0111613	-0.0296936	0.0168859	-0.0832446	-0.024525	-0.0894907	-0.00644218	0.00407723
1	84262	-0.0115726	-0.0304806	0.0168757	-0.0835301	-0.0247707	-0.0897162	-0.00665337	0.00385068
1	84312	-0.0119793	-0.0312638	0.0168633	-0.0838126	-0.0250135	-0.0899381	-0.00686384	0.00362569
1	84362	-0.0123815	-0.0320433	0.0168485	-0.0840919	-0.0252534	-0.0901563	-0.00707355	0.0034023
1	84412	-0.0127789	-0.0328188	0.0168313	-0.0843679	-0.0254903	-0.0903708	-0.00728251	0.00318055
1	84462	-0.0131713	-0.0335902	0.0168115	-0.0846407	-0.0257242	-0.0905815	-0.00749071	0.00296047
1	84512	-0.0135587	-0.0343575	0.016789	-0.0849101	-0.025955	-0.0907883	-0.00769813	0.00274209
1	84562	-0.0139408	-0.0351204	0.0167638	-0.0851761	-0.0261827	-0.0909911	-0.00790477	0.00252546
1	84612	-0.0143176	-0.035879	0.0167359	-0.0854386	-0.0264074	-0.0911898	-0.0081106	0.00231061
1	84662	-0.0146889	-0.0366329	0.0167049	-0.0856976	-0.0266289	-0.0913845	-0.00831563	0.00209757
1	84712	-0.0150545	-0.0373822	0.016671	-0.0859528	-0.0268472	-0.0915749	-0.00851984	0.00188639
1	84762	-0.0154142	-0.0381267	0.016634	-0.0862044	-0.0270623	-0.0917611	-0.00872321	0.0016771
1	84812	-0.015768	-0.0388663	0.0165938	-0.0864522	-0.0272741	-0.0919429	-0.00892575	0.00146974
1	84862	-0.0161156	-0.0396009	0.0165504	-0.0866962	-0.0274827	-0.0921203	-0.00912743	0.00126434
1	84912	-0.016457	-0.0403302	0.0165036	-0.0869362	-0.027688	-0.0922932	-0.00932825	0.00106095
1	84962	-0.0167919	-0.0410543	0.0164533	-0.0871722	-0.0278899	-0.0924615	-0.0095282	0.000859587
1	85012	-0.0171202	-0.0417729	0.0163995	-0.0874042	-0.0280884	-0.0926252	-0.00972726	0.000660302
1	85062	-0.0174418	-0.0424861	0.016342	-0.0876321	-0.0282836	-0.0927842	-0.00992543	0.000463126
1	85112	-0.0177565	-0.0431935	0.0162808	-0.0878558	-0.0284753	-0.0929383	-0.0101227	0.000268098
1	85162	-0.0180642	-0.0438952	0.0162158	-0.0880752	-0.0286635	-0.0930876	-0.010319	7.52533e-05
1	85212	-0.0183647	-0.0445909	0.0161469	-0.0882903	-0.0288482	-0.093232	-0.0105145	-0.000115371
1	85262	-0.0186578	-0.0452806	0.016074	-0.0885009	-0.0290293	-0.0933713	-0.0107089	-0.000303739
1	85312	-0.0189435	-0.0459642	0.015997	-0.0887071	-0.0292069	-0.0935055	-0.0109025	-0.000489818
1	85362	-0.0192216	-0.0466417	0.0159156	-0.0889089	-0.0293809	-0.0936347	-0.011095	-0.000673599
1	85412	-0.0194921	-0.0473132	0.0158298	-0.0891062	-0.0295513	-0.0937587	-0.0112867	-0.000855078
1	85462	-0.0197549	-0.0479787	0.0157392	-0.089299	-0.029718	-0.0938775	-0.0114773	-0.00103425
1	85512	-0.0200101	-0.0486383	0.0156436	-0.0894873	-0.029881	-0.0939913	-0.0116671	-0.00121111
1	85562	-0.0202575	-0.049292	0.0155428	-0.0896711	-0.0300404	-0.0940998	-0.0118559	-0.00138565
1	85612	-0.0204971	-0.04994	0.0154366	-0.0898505	-0.0301961	-0.0942032	-0.0120437	-0.00155787
1	85662	-0.0207288	-0.0505822	0.0153248	-0.0900254	-0.030348	-0.0943014	-0.0122306	-0.00172777
1	85712	-0.0209526	-0.0512188	0.0152072	-0.0901958	-0.0304962	-0.0943944	-0.0124165	-0.00189533
1	85762	-0.0211684	-0.0518498	0.0150835	-0.0903617	-0.0306406	-0.0944822	-0.0126015	-0.00206056
1	85812	-0.0213763	-0.0524753	0.0149534	-0.0905231	-0.0307812	-0.0945647	-0.0127855	-0.00222345
1	85862	-0.021576	-0.0530953	0.0148169	-0.09068	-0.030918	-0.094642	-0.0129686	-0.002384
1	85912	-0.0217677	-0.05371	0.0146737	-0.0908325	-0.0310509	-0.094714	-0.0131507	-0.0025422
1	85962	-0.0219511	-0.0543193	0.0145234	-0.0909804	-0.03118	-0.0947808	-0.0133319	-0.00269804
1	86012	-0.0221263	-0.0549233	0.0143661	-0.0911239	-0.0313052	-0.0948423	-0.0135121	-0.00285153
1	86062	-0.0222933	-0.0555221	0.0142013	-0.0912629	-0.0314265	-0.0948985	-0.0136914	-0.00300265
1	86112	-0.0224519	-0.0561157	0.0140289	-0.0913973	-0.0315439	-0.0949493	-0.0138697	-0.00315141
1	86162	-0.0226021	-0.0567043	0.0138487	-0.0915273	-0.0316573	-0.0949949	-0.0140471	-0.00329779
1	86212	-0.0227439	-0.0572879	0.0136604	-0.0916528	-0.0317667	-0.0950351	-0.0142235	-0.0034418
1	86262	-0.0228772	-0.0578665	0.0134639	-0.0917737	-0.0318722	-0.0950699	-0.014399	-0.00358343
1	86312	-0.0230019	-0.0584402	0.0132588	-0.0918902	-0.0319736	-0.0950994	-0.0145735	-0.00372267
1	86362	-0.0231181	-0.059009	0.0130451	-0.0920021	-0.032071	-0.0951236	-0.014747	-0.00385952
1	86412	-0.0232256	-0.0595731	0.0128224	-0.0921096	-0.0321644	-0.0951423	-0.0149197	-0.00399398
1	86462	-0.0233245	-0.0601326	0.0125909	-0.0922126	-0.0322537	-0.0951557	-0.0150913	-0.00412608
1	86512	-0.023415	-0.0606876	0.0123503	-0.0923112	-0.032339	-0.0951638	-0.0152621	-0.00425586
1	86562	-0.0234971	-0.0612381	0.0121009	-0.0924055	-0.0324204	-0.0951666	-0.015432	-0.00438333
1	86612	-0.0235709	-0.0617844	0.0118425	-0.0924954	-0.0324978	-0.0951642	-0.015601	-0.00450854
1	86662	-0.0236364	-0.0623265	0.0115751	-0.0925811	-0.0325714	-0.0951567	-0.0157691	-0.00463152
1	86712	-0.0236938	-0.0628646	0.0112988	-0.0926626	-0.0326411	-0.095144	-0.0159365	-0.00475231
1	86762	-0.0237432	-0.0633987	0.0110135	-0.0927399	-0.0327069	-0.0951263	-0.016103	-0.00487093
1	86812	-0.0237845	-0.0639291	0.0107193	-0.0928131	-0.032769	-0.0951036	-0.0162687	-0.00498741
1	86862	-0.023818	-0.0644558	0.0104161	-0.0928823	-0.0328273	-0.0950759	-0.0164336	-0.0051018
1	86912	-0.0238437	-0.064979	0.010104	-0.0929475	-0.032882	-0.0950433	-0.0165978	-0.00521412
1	86962	-0.0238617	-0.0654987	0.00978283	-0.0930088	-0.0329329	-0.0950057	-0.0167613	-0.00532441
1	87012	-0.023872	-0.0660151	0.00945274	-0.0930661	-0.0329801	-0.0949634	-0.0169241	-0.0054327
1	87062	-0.0238748	-0.0665284	0.00911368	-0.0931197	-0.0330238	-0.0949163	-0.0170861	-0.00553902
1	87112	-0.0238702	-0.0670386	0.00876564	-0.0931694	-0.0330639	-0.0948644	-0.0172475	-0.00564341
1	87162	-0.0238581	-0.0675459	0.00840862	-0.0932153	-0.0331004	-0.0948078	-0.0174083	-0.00574589
1	87212	-0.0238388	-0.0680503	0.00804261	-0.0932576	-0.0331334	-0.0947466	-0.0175684	-0.00584651
1	87262	-0.0238123	-0.0685521	0.00766762	-0.0932963	-0.0331629	-0.0946808	-0.0177279	-0.00594529
1	87312	-0.0237786	-0.0690513	0.00728364	-0.0933313	-0.033189	-0.0946105	-0.0178868	-0.00604226
1	87362	-0.0237379	-0.069548	0.00689067	-0.0933629	-0.0332117	-0.0945356	-0.0180452	-0.00613747
1	87412	-0.0236902	-0.0700425	0.0064887	-0.0933909	-0.0332309	-0.0944563	-0.018203	-0.00623094
1	87462	-0.0236357	-0.0705347	0.00607773	-0.0934155	-0.0332469	-0.0943725	-0.0183602	-0.0063227
1	87512	-0.0235744	-0.0710248	0.00565781	-0.0934367	-0.0332595	-0.0942844	-0.018517	-0.0064128
1	87562	-0.0235065	-0.0715129	0.00522916	-0.0934546	-0.0332689	-0.094192	-0.0186733	-0.00650128
1	87612	-0.0234321	-0.071999	0.00479208	-0.0934692	-0.0332752	-0.0940954	-0.0188292	-0.00658822
1	87662	-0.0233515	-0.0724831	0.00434683	-0.0934807	-0.0332785	-0.0939947	-0.0189847	-0.00667365
1	87712	-0.0232647	-0.0729653	0.0038937	-0.093489	-0.0332789	-0.0938898	-0.0191398	-0.00675766
1	87762	-0.023172	-0.0734456	0.00343297	-0.0934942	-0.0332765	-0.093781	-0.0192947	-0.00684028
1	87812	-0.0230734	-0.073924	0.00296492	-0.0934964	-0.0332714	-0.0936682	-0.0194493	-0.0069216
1	87862	-0.0229693	-0.0744006	0.00248983	-0.0934956	-0.0332636	-0.0935516	-0.0196037	-0.00700165
1	87912	-0.0228597	-0.0748754	0.00200797	-0.093492	-0.0332534	-0.0934312	-0.0197579	-0.00708051
1	87962	-0.0227447	-0.0753484	0.00151964	-0.0934855	-0.0332407	-0.0933072	-0.019912	-0.00715823
1	88012	-0.0226247	-0.0758197	0.00102511	-0.0934763	-0.0332257	-0.0931794	-0.020066	-0.00723487
1	88062	-0.0224997	-0.0762893	0.000524658	-0.0934643	-0.0332085	-0.0930482	-0.02022	-0.00731049
1	88112	-0.0223699	-0.0767572	1.8567e-05	-0.0934497	-0.0331892	-0.0929134	-0.020374	-0.00738515
1	88162	-0.0222354	-0.0772236	-0.000492884	-0.0934325	-0.0331679	-0.0927752	-0.020528	-0.00745891
1	88212	-0.0220965	-0.0776883	-0.00100941	-0.0934128	-0.0331447	-0.0926337	-0.0206821	-0.00753182
1	88262	-0.0219533	-0.0781515	-0.00153074	-0.0933906	-0.0331196	-0.0924889	-0.0208364	-0.00760396
1	88312	-0.021806	-0.0786132	-0.00205659	-0.093366	-0.0330929	-0.092341	-0.0209908	-0.00767537
1	88362	-0.0216546	-0.0790734	-0.00258668	-0.0933391	-0.0330645	-0.0921899	-0.0211454	-0.00774611
1	88412	-0.0214995	-0.0795322	-0.00312072	-0.0933099	-0.0330346	-0.0920357	-0.0213003	-0.00781625
1	88462	-0.0213407	-0.0799896	-0.00365844	-0.0932785	-0.0330034	-0.0918786	-0.0214555	-0.00788585
1	88512	-0.0211784	-0.0804456	-0.00419957	-0.093245	-0.0329708	-0.0917186	-0.021611	-0.00795495
1	88562	-0.0210129	-0.0809003	-0.0047438	-0.0932093	-0.032937	-0.0915558	-0.0217669	-0.00802363
1	88612	-0.0208441	-0.0813536	-0.00529088	-0.0931716	-0.0329021	-0.0913903	-0.0219233	-0.00809195
1	88662	-0.0206724	-0.0818057	-0.00584051	-0.093132	-0.0328661	-0.091222	-0.0220801	-0.00815995
1	88712	-0.0204979	-0.0822565	-0.00639237	-0.0930904	-0.0328293	-0.0910512	-0.0222375	-0.00822772
1	88762	-0.0203207	-0.082706	-0.00694616	-0.0930469	-0.0327918	-0.0908778	-0.0223954	-0.00829533
1	88812	-0.0201411	-0.0831542	-0.00750154	-0.0930016	-0.0327536	-0.090702	-0.022554	-0.00836284
1	88862	-0.0199591	-0.083601	-0.00805821	-0.0929546	-0.032715	-0.0905238	-0.0227133	-0.00843033
1	88912	-0.019775	-0.0840464	-0.00861584	-0.0929058	-0.032676	-0.0903433	-0.0228734	-0.00849787
1	88962	-0.0195889	-0.0844904	-0.00917411	-0.0928554	-0.0326367	-0.0901606	-0.0230343	-0.00856554
1	89012	-0.0194011	-0.084933	-0.00973271	-0.0928033	-0.0325974	-0.0899758	-0.0231961	-0.00863341
1	89062	-0.0192115	-0.0853742	-0.0102913	-0.0927497	-0.0325581	-0.0897889	-0.0233589	-0.00870154
1	89112	-0.0190205	-0.0858138	-0.0108496	-0.0926945	-0.032519	-0.0896	-0.0235227	-0.00877001
1	89162	-0.0188282	-0.086252	-0.0114073	-0.0926379	-0.0324802	-0.0894091	-0.0236875	-0.0088389
1	89212	-0.0186348	-0.0866886	-0.011964	-0.0925799	-0.0324418	-0.0892165	-0.0238535	-0.00890827
1	89262	-0.0184404	-0.0871237	-0.0125194	-0.0925205	-0.0324039	-0.089022	-0.0240207	-0.0089782
1	89312	-0.0182451	-0.0875573	-0.0130733	-0.0924598	-0.0323668	-0.0888259	-0.0241892	-0.00904875
1	89362	-0.0180493	-0.0879892	-0.0136252	-0.0923978	-0.0323304	-0.0886282	-0.024359	-0.00912001
1	89412	-0.017853	-0.0884196	-0.0141749	-0.0923345	-0.0322951	-0.0884289	-0.0245301	-0.00919204
1	89462	-0.0176564	-0.0888483	-0.0147221	-0.0922701	-0.0322608	-0.0882282	-0.0247027	-0.00926492
1	89512	-0.0174596	-0.0892753	-0.0152664	-0.0922046	-0.0322277	-0.0880261	-0.0248768	-0.00933871
1	89562	-0.0172629	-0.0897007	-0.0158075	-0.0921381	-0.0321959	-0.0878226	-0.0250524	-0.00941349
1	89612	-0.0170664	-0.0901243	-0.0163451	-0.0920705	-0.0321657	-0.087618	-0.0252297	-0.00948934
1	89662	-0.0168703	-0.0905463	-0.0168789	-0.0920019	-0.032137	-0.0874121	-0.0254086	-0.00956632
1	89712	-0.0166747	-0.0909664	-0.0174086	-0.0919324	-0.0321101	-0.0872052	-0.0255893	-0.00964451
1	89762	-0.0164798	-0.0913848	-0.0179338	-0.091862	-0.0320851	-0.0869973	-0.0257718	-0.00972397
1	89812	-0.0162857	-0.0918014	-0.0184544	-0.0917908	-0.032062	-0.0867885	-0.0259561	-0.00980478
1	89862	-0.0160925	-0.0922161	-0.01897	-0.0917188	-0.032041	-0.0865787	-0.0261424	-0.009887
1	89912	-0.0159003	-0.092629	-0.0194805	-0.091646	-0.0320222	-0.0863681	-0.0263307	-0.0099707
1	89962	-0.0157091	-0.09304	-0.0199857	-0.0915724	-0.0320057	-0.0861567	-0.026521	-0.0100559
1	90012	-0.0155191	-0.093449	-0.0204854	-0.0914981	-0.0319917	-0.0859446	-0.0267135	-0.0101428
1	90062	-0.0153304	-0.093856	-0.0209793	-0.091423	-0.0319801	-0.0857319	-0.0269082	-0.0102313
1	90112	-0.0151431	-0.094261	-0.0214672	-0.0913472	-0.0319712	-0.0855185	-0.0271051	-0.0103216
1	90162	-0.0149571	-0.094664	-0.0219489	-0.0912708	-0.0319651	-0.0853046	-0.0273044	-0.0104137
1	90212	-0.0147727	-0.0950649	-0.0224243	-0.0911937	-0.0319618	-0.0850902	-0.027506	-0.0105077
1	90262	-0.01459	-0.0954636	-0.0228929	-0.091116	-0.0319615	-0.0848753	-0.0277101	-0.0106036
1	90312	-0.0144089	-0.0958603	-0.0233548	-0.0910377	-0.0319643	-0.0846601	-0.0279167	-0.0107015
1	90362	-0.0142297	-0.0962547	-0.0238095	-0.0909588	-0.0319703	-0.0844445	-0.0281259	-0.0108016
1	90412	-0.0140523	-0.096647	-0.024257	-0.0908794	-0.0319795	-0.0842287	-0.0283378	-0.0109037
1	90462	-0.0138769	-0.0970369	-0.024697	-0.0907994	-0.0319922	-0.0840127	-0.0285523	-0.0110081
1	90512	-0.0137037	-0.0974247	-0.0251292	-0.0907189	-0.0320084	-0.0837965	-0.0287697	-0.0111148
1	90562	-0.0135326	-0.09781	-0.0255535	-0.090638	-0.0320283	-0.0835802	-0.0289899	-0.0112238
1	90612	-0.0133637	-0.0981931	-0.0259697	-0.0905566	-0.0320518	-0.0833639	-0.029213	-0.0113352
1	90662	-0.0131973	-0.0985737	-0.0263775	-0.0904747	-0.0320793	-0.0831476	-0.0294391	-0.0114491
1	90712	-0.0130333	-0.098952	-0.0267767	-0.0903925	-0.0321107	-0.0829314	-0.0296682	-0.0115655
1	90762	-0.0128718	-0.0993278	-0.0271671	-0.0903099	-0.0321462	-0.0827153	-0.0299004	-0.0116846
1	90812	-0.0127129	-0.0997011	-0.0275485	-0.0902269	-0.0321858	-0.0824994	-0.0301358	-0.0118063
1	90862	-0.0125568	-0.100072	-0.0279207	-0.0901436	-0.0322298	-0.0822838	-0.0303745	-0.0119308
1	90912	-0.0124035	-0.10044	-0.0282834	-0.09006	-0.0322782	-0.0820684	-0.0306164	-0.0120581
1	90962	-0.0122529	-0.100806	-0.0286369	-0.089976	-0.032331	-0.0818534	-0.0308617	-0.0121883
1	91012	-0.0121051	-0.101169	-0.0289814	-0.0898918	-0.0323882	-0.0816386	-0.0311104	-0.0123213
1	91062	-0.01196	-0.101529	-0.029317	-0.0898072	-0.03245	-0.0814243	-0.0313625	-0.0124572
1	91112	-0.0118176	-0.101887	-0.029644	-0.0897223	-0.0325163	-0.0812103	-0.031618	-0.012596
1	91162	-0.0116777	-0.102242	-0.0299625	-0.089637	-0.0325873	-0.0809967	-0.031877	-0.0127378
1	91212	-0.0115404	-0.102595	-0.0302728	-0.0895513	-0.0326628	-0.0807835	-0.0321395	-0.0128827
1	91262	-0.0114057	-0.102945	-0.0305751	-0.0894653	-0.032743	-0.0805707	-0.0324056	-0.0130305
1	91312	-0.0112734	-0.103292	-0.0308695	-0.0893789	-0.0328278	-0.0803584	-0.0326753	-0.0131813
1	91362	-0.0111436	-0.103636	-0.0311563	-0.0892921	-0.0329174	-0.0801464	-0.0329487	-0.0133353
1	91412	-0.0110162	-0.103978	-0.0314357	-0.0892049	-0.0330117	-0.079935	-0.0332257	-0.0134924
1	91462	-0.0108912	-0.104317	-0.0317079	-0.0891173	-0.0331109	-0.079724	-0.0335064	-0.0136525
1	91512	-0.0107685	-0.104653	-0.0319731	-0.0890293	-0.0332148	-0.0795136	-0.0337908	-0.0138159
1	91562	-0.010648	-0.104987	-0.0322314	-0.0889408	-0.0333236	-0.0793036	-0.034079	-0.0139825
1	91612	-0.0105299	-0.105317	-0.0324832	-0.0888519	-0.0334373	-0.0790942	-0.0343711	-0.0141522
1	91662	-0.0104139	-0.105645	-0.0327285	-0.0887626	-0.033556	-0.0788853	-0.034667	-0.0143253
1	91712	-0.0103001	-0.10597	-0.0329677	-0.0886728	-0.0336796	-0.0786769	-0.0349668	-0.0145016
1	91762	-0.0101884	-0.106292	-0.0332008	-0.0885826	-0.0338081	-0.0784692	-0.0352705	-0.0146812
1	91812	-0.0100788	-0.106611	-0.0334282	-0.0884918	-0.0339418	-0.078262	-0.0355781	-0.0148642
1	91862	-0.00997122	-0.106927	-0.03365	-0.0884006	-0.0340805	-0.0780555	-0.0358898	-0.0150506
1	91912	-0.00986565	-0.107241	-0.0338664	-0.0883089	-0.0342243	-0.0778495	-0.0362055	-0.0152403
1	91962	-0.00976204	-0.107551	-0.0340776	-0.0882168	-0.0343732	-0.0776442	-0.0365253	-0.0154335
1	92012	-0.00966034	-0.107858	-0.0342838	-0.088124	-0.0345273	-0.0774396	-0.0368491	-0.0156301
1	92062	-0.00956048	-0.108163	-0.0344853	-0.0880308	-0.0346865	-0.0772356	-0.037177	-0.0158301
1	92112	-0.00946239	-0.108464	-0.0346821	-0.087937	-0.0348506	-0.0770321	-0.0375089	-0.0160335
1	92162	-0.00936599	-0.108763	-0.0348745	-0.0878426	-0.0350198	-0.0768292	-0.0378447	-0.0162401
1	92212	-0.00927121	-0.109058	-0.0350627	-0.0877475	-0.0351938	-0.0766268	-0.0381844	-0.01645
1	92262	-0.00917796	-0.109351	-0.0352468	-0.0876519	-0.0353725	-0.0764248	-0.0385279	-0.016663
1	92312	-0.00908619	-0.10964	-0.0354271	-0.0875555	-0.035556	-0.0762232	-0.0388751	-0.0168792
1	92362	-0.00899581	-0.109926	-0.0356036	-0.0874584	-0.035744	-0.0760221	-0.039226	-0.0170984
1	92412	-0.00890674	-0.11021	-0.0357767	-0.0873605	-0.0359367	-0.0758212	-0.0395806	-0.0173205
1	92462	-0.00881891	-0.11049	-0.0359465	-0.0872619	-0.0361337	-0.0756207	-0.0399387	-0.0175456
1	92512	-0.00873225	-0.110767	-0.0361131	-0.0871625	-0.0363352	-0.0754203	-0.0403003	-0.0177736
1	92562	-0.00864668	-0.111041	-0.0362768	-0.0870623	-0.036541	-0.0752203	-0.0406653	-0.0180044
1	92612	-0.00856212	-0.111312	-0.0364378	-0.0869611	-0.0367509	-0.0750203	-0.0410337	-0.0182379
1	92662	-0.0084785	-0.11158	-0.0365962	-0.0868591	-0.0369651	-0.0748206	-0.0414055	-0.0184742
1	92712	-0.00839575	-0.111845	-0.0367521	-0.0867562	-0.0371832	-0.0746209	-0.0417805	-0.018713
1	92762	-0.00831379	-0.112106	-0.0369059	-0.0866523	-0.0374054	-0.0744212	-0.0421587	-0.0189545
1	92812	-0.00823254	-0.112365	-0.0370577	-0.0865474	-0.0376315	-0.0742216	-0.04254	-0.0191984
1	92862	-0.00815193	-0.11262	-0.0372076	-0.0864416	-0.0378614	-0.0740219	-0.0429245	-0.0194449
1	92912	-0.00807189	-0.112872	-0.0373559	-0.0863347	-0.0380951	-0.0738222	-0.0433119	-0.0196937
1	92962	-0.00799233	-0.113121	-0.0375028	-0.0862267	-0.0383324	-0.0736224	-0.0437023	-0.0199448
1	93012	-0.00791319	-0.113367	-0.0376483	-0.0861176	-0.0385733	-0.0734224	-0.0440956	-0.0201983
1	93062	-0.00783439	-0.113609	-0.0377928	-0.0860074	-0.0388177	-0.0732222	-0.0444917	-0.0204539
1	93112	-0.00775585	-0.113849	-0.0379364	-0.085896	-0.0390656	-0.0730218	-0.0448906	-0.0207117
1	93162	-0.00767751	-0.114085	-0.0380791	-0.0857834	-0.0393168	-0.0728211	-0.0452923	-0.0209716
1	93212	-0.00759934	-0.114318	-0.0382211	-0.0856697	-0.0395712	-0.0726201	-0.0456964	-0.0212335
1	93262	-0.00752132	-0.114547	-0.0383622	-0.0855547	-0.0398287	-0.0724186	-0.046103	-0.0214973
1	93312	-0.00744346	-0.114773	-0.0385022	-0.0854384	-0.0400891	-0.0722167	-0.0465119	-0.0217628
1	93362	-0.00736571	-0.114996	-0.0386412	-0.0853208	-0.0403522	-0.0720142	-0.046923	-0.0220298
1	93412	-0.00728808	-0.115216	-0.038779	-0.085202	-0.040618	-0.0718111	-0.047336	-0.0222984
1	93462	-0.00721054	-0.115433	-0.0389154	-0.0850818	-0.0408863	-0.0716072	-0.0477509	-0.0225683
1	93512	-0.00713309	-0.115646	-0.0390505	-0.0849602	-0.0411568	-0.0714026	-0.0481675	-0.0228394
1	93562	-0.00705569	-0.115855	-0.0391841	-0.0848373	-0.0414296	-0.0711971	-0.0485857	-0.0231117
1	93612	-0.00697835	-0.116062	-0.0393161	-0.0847129	-0.0417044	-0.0709907	-0.0490053	-0.0233849
1	93662	-0.00690104	-0.116265	-0.0394464	-0.0845871	-0.0419812	-0.0707833	-0.0494261	-0.023659
1	93712	-0.00682375	-0.116465	-0.039575	-0.0844599	-0.0422596	-0.0705748	-0.0498482	-0.0239338
1	93762	-0.00674646	-0.116661	-0.0397017	-0.0843311	-0.0425397	-0.0703652	-0.0502712	-0.0242092
1	93812	-0.00666916	-0.116854	-0.0398265	-0.0842009	-0.0428213	-0.0701543	-0.050695	-0.0244851
1	93862	-0.00659183	-0.117043	-0.0399491	-0.0840691	-0.0431041	-0.0699422	-0.0511196	-0.0247613
1	93912	-0.00651446	-0.117229	-0.0400697	-0.0839358	-0.0433881	-0.0697287	-0.0515447	-0.0250378
1	93962	-0.00643702	-0.117412	-0.040188	-0.0838008	-0.0436732	-0.0695137	-0.0519703	-0.0253143
1	94012	-0.00635952	-0.117591	-0.0403039	-0.0836643	-0.0439591	-0.0692972	-0.0523961	-0.0255909
1	94062	-0.00628192	-0.117767	-0.0404174	-0.0835261	-0.0442457	-0.0690792	-0.0528221	-0.0258673
1	94112	-0.00620422	-0.117939	-0.0405284	-0.0833863	-0.044533	-0.0688595	-0.053248	-0.0261434
1	94162	-0.0061264	-0.118107	-0.0406367	-0.0832448	-0.0448207	-0.068638	-0.0536738	-0.0264191
1	94212	-0.00604844	-0.118273	-0.0407424	-0.0831016	-0.0451086	-0.0684148	-0.0540993	-0.0266943
1	94262	-0.00597033	-0.118434	-0.0408452	-0.0829567	-0.0453968	-0.0681897	-0.0545244	-0.0269688
1	94312	-0.00589211	-0.118592	-0.040945	-0.08281	-0.0456849	-0.0679626	-0.0549488	-0.0272426
1	94362	-0.0058138	-0.118747	-0.0410418	-0.0826616	-0.045973	-0.0677335	-0.0553726	-0.0275156
1	94412	-0.00573544	-0.118898	-0.0411354	-0.0825115	-0.0462609	-0.0675024	-0.0557955	-0.0277875
1	94462	-0.00565707	-0.119045	-0.0412256	-0.0823596	-0.0465484	-0.0672691	-0.0562175	-0.0280584
1	94512	-0.0055787	-0.119189	-0.0413124	-0.082206	-0.0468355	-0.0670337	-0.0566383	-0.0283281
1	94562	-0.00550039	-0.11933	-0.0413956	-0.0820507	-0.0471221	-0.066796	-0.0570579	-0.0285965
1	94612	-0.00542215	-0.119467	-0.0414751	-0.0818936	-0.0474079	-0.066556	-0.0574762	-0.0288635
1	94662	-0.00534403	-0.1196	-0.0415507	-0.0817348	-0.047693	-0.0663137	-0.0578929	-0.029129
1	94712	-0.00526605	-0.11973	-0.0416224	-0.0815742	-0.0479772	-0.0660689	-0.0583079	-0.0293928
1	94762	-0.00518826	-0.119856	-0.0416899	-0.0814119	-0.0482603	-0.0658216	-0.0587212	-0.029655
1	94812	-0.00511068	-0.119979	-0.0417533	-0.0812479	-0.0485423	-0.0655718	-0.0591325	-0.0299152
1	94862	-0.00503335	-0.120098	-0.0418122	-0.0810821	-0.048823	-0.0653194	-0.0595418	-0.0301736
1	94912	-0.00495629	-0.120213	-0.0418667	-0.0809146	-0.0491023	-0.0650642	-0.0599489	-0.0304299
1	94962	-0.00487955	-0.120325	-0.0419166	-0.0807453	-0.0493801	-0.0648064	-0.0603537	-0.030684
1	95012	-0.00480316	-0.120434	-0.0419617	-0.0805743	-0.0496563	-0.0645458	-0.0607561	-0.0309359
1	95062	-0.00472715	-0.120538	-0.042002	-0.0804015	-0.0499308	-0.0642823	-0.0611558	-0.0311853
1	95112	-0.00465154	-0.12064	-0.0420372	-0.080227	-0.0502034	-0.0640159	-0.0615528	-0.0314323
1	95162	-0.00457639	-0.120737	-0.0420674	-0.0800508	-0.0504741	-0.0637465	-0.061947	-0.0316767
1	95212	-0.00450172	-0.120832	-0.0420923	-0.0798728	-0.0507426	-0.063474	-0.0623382	-0.0319184
1	95262	-0.00442755	-0.120922	-0.0421118	-0.079693	-0.0510089	-0.0631985	-0.0627262	-0.0321573
1	95312	-0.00435394	-0.121009	-0.0421257	-0.0795115	-0.0512729	-0.0629198	-0.063111	-0.0323933
1	95362	-0.00428091	-0.121093	-0.0421341	-0.0793282	-0.0515345	-0.0626379	-0.0634924	-0.0326262
1	95412	-0.00420852	-0.121172	-0.0421366	-0.0791432	-0.0517936	-0.0623528	-0.0638704	-0.0328561
1	95462	-0.00413684	-0.121249	-0.042133	-0.0789566	-0.0520502	-0.0620644	-0.0642449	-0.033083
1	95512	-0.00406594	-0.121322	-0.0421231	-0.0787682	-0.0523044	-0.0617727	-0.0646159	-0.0333068
1	95562	-0.00399587	-0.121391	-0.0421068	-0.0785783	-0.0525561	-0.0614778	-0.0649834	-0.0335275
1	95612	-0.00392671	-0.121457	-0.0420838	-0.0783868	-0.0528052	-0.0611796	-0.0653473	-0.033745
1	95662	-0.00385852	-0.121519	-0.0420539	-0.0781937	-0.0530519	-0.0608782	-0.0657076	-0.0339595
1	95712	-0.00379136	-0.121578	-0.0420168	-0.077999	-0.053296	-0.0605734	-0.0660642	-0.0341709
1	95762	-0.0037253	-0.121634	-0.0419725	-0.0778029	-0.0535376	-0.0602653	-0.0664172	-0.0343791
1	95812	-0.0036604	-0.121687	-0.0419206	-0.0776054	-0.0537766	-0.0599539	-0.0667664	-0.0345841
1	95862	-0.00359673	-0.121736	-0.0418609	-0.0774064	-0.0540131	-0.0596392	-0.0671119	-0.034786
1	95912	-0.00353436	-0.121782	-0.0417934	-0.077206	-0.054247	-0.0593211	-0.0674537	-0.0349846
1	95962	-0.00347334	-0.121825	-0.0417176	-0.0770042	-0.0544783	-0.0589997	-0.0677915	-0.0351801
1	96012	-0.00341374	-0.121864	-0.0416335	-0.0768012	-0.054707	-0.0586749	-0.0681256	-0.0353724
1	96062	-0.00335563	-0.121901	-0.0415408	-0.0765968	-0.0549331	-0.0583467	-0.0684557	-0.0355614
1	96112	-0.00329908	-0.121934	-0.0414393	-0.0763912	-0.0551566	-0.0580151	-0.0687819	-0.0357471
1	96162	-0.00324414	-0.121964	-0.0413288	-0.0761843	-0.0553775	-0.0576802	-0.0691042	-0.0359296
1	96212	-0.00319089	-0.121991	-0.0412091	-0.0759762	-0.0555957	-0.0573418	-0.0694224	-0.0361088
1	96262	-0.00313938	-0.122015	-0.04108	-0.075767	-0.0558113	-0.0570001	-0.0697366	-0.0362848
1	96312	-0.00308968	-0.122036	-0.0409412	-0.0755567	-0.0560242	-0.0566549	-0.0700467	-0.0364574
1	96362	-0.00304186	-0.122054	-0.0407926	-0.0753452	-0.0562344	-0.0563062	-0.0703528	-0.0366267
1	96412	-0.00299599	-0.122069	-0.0406339	-0.0751327	-0.056442	-0.0559541	-0.0706547	-0.0367926
1	96462	-0.00295212	-0.122081	-0.040465	-0.0749192	-0.0566468	-0.0555985	-0.0709524	-0.0369552
1	96512	-0.00291032	-0.12209	-0.0402856	-0.0747046	-0.056849	-0.0552395	-0.0712459	-0.0371144
1	96562	-0.00287063	-0.122097	-0.0400956	-0.0744891	-0.0570485	-0.054877	-0.0715352	-0.0372703
1	96612	-0.00283312	-0.1221	-0.0398947	-0.0742727	-0.0572454	-0.0545112	-0.0718204	-0.037423
1	96662	-0.00279781	-0.122101	-0.0396829	-0.0740553	-0.0574398	-0.0541419	-0.0721016	-0.0375725
1	96712	-0.00276476	-0.122099	-0.03946	-0.0738371	-0.0576317	-0.0537693	-0.0723788	-0.0377188
1	96762	-0.00273402	-0.122095	-0.0392257	-0.0736181	-0.0578213	-0.0533933	-0.0726521	-0.0378621
1	96812	-0.00270563	-0.122087	-0.03898	-0.0733983	-0.0580085	-0.053014	-0.0729215	-0.0380023
1	96862	-0.00267963	-0.122078	-0.0387227	-0.0731778	-0.0581935	-0.0526315	-0.073187	-0.0381396
1	96912	-0.00265608	-0.122065	-0.0384536	-0.0729566	-0.0583763	-0.0522458	-0.0734488	-0.038274
1	96962	-0.00263503	-0.122051	-0.0381726	-0.0727347	-0.0585569	-0.0518568	-0.0737069	-0.0384055
1	97012	-0.00261651	-0.122033	-0.0378794	-0.0725121	-0.0587355	-0.0514646	-0.0739613	-0.0385342
1	97062	-0.00260057	-0.122014	-0.0375739	-0.072289	-0.058912	-0.0510693	-0.0742121	-0.0386602
1	97112	-0.00258726	-0.121992	-0.037256	-0.0720653	-0.0590866	-0.0506708	-0.0744594	-0.0387836
1	97162	-0.00257664	-0.121967	-0.0369255	-0.0718411	-0.0592594	-0.0502693	-0.0747031	-0.0389043
1	97212	-0.00256873	-0.121941	-0.0365822	-0.0716163	-0.0594303	-0.0498647	-0.0749435	-0.0390224
1	97262	-0.0025636	-0.121912	-0.036226	-0.0713912	-0.0595994	-0.049457	-0.0751804	-0.0391381
1	97312	-0.00256129	-0.121881	-0.0358567	-0.0711656	-0.0597669	-0.0490464	-0.0754141	-0.0392513
1	97362	-0.00256183	-0.121848	-0.0354741	-0.0709396	-0.0599327	-0.0486327	-0.0756444	-0.0393621
1	97412	-0.00256529	-0.121813	-0.0350781	-0.0707133	-0.060097	-0.0482161	-0.0758716	-0.0394706
1	97462	-0.00257171	-0.121776	-0.0346685	-0.0704867	-0.0602598	-0.0477966	-0.0760956	-0.0395769
1	97512	-0.00258113	-0.121736	-0.0342452	-0.0702598	-0.0604211	-0.0473742	-0.0763165	-0.0396809
1	97562	-0.0025936	-0.121695	-0.0338079	-0.0700327	-0.0605811	-0.0469489	-0.0765343	-0.0397828
1	97612	-0.00260915	-0.121652	-0.0333566	-0.0698054	-0.0607398	-0.0465208	-0.0767492	-0.0398826
1	97662	-0.00262776	-0.121607	-0.0328914	-0.0695779	-0.0608971	-0.0460898	-0.076961	-0.0399802
1	97712	-0.00264938	-0.12156	-0.0324126	-0.0693501	-0.0610531	-0.045656	-0.0771699	-0.0400758
1	97762	-0.00267397	-0.121511	-0.0319203	-0.069122	-0.0612076	-0.0452194	-0.0773758	-0.0401692
1	97812	-0.00270148	-0.121461	-0.0314148	-0.0688936	-0.0613608	-0.0447798	-0.0775788	-0.0402604
1	97862	-0.00273188	-0.121408	-0.0308963	-0.0686649	-0.0615125	-0.0443374	-0.0777788	-0.0403495
1	97912	-0.00276512	-0.121353	-0.030365	-0.0684358	-0.0616627	-0.0438922	-0.0779758	-0.0404364
1	97962	-0.00280116	-0.121297	-0.0298211	-0.0682063	-0.0618114	-0.043444	-0.0781699	-0.0405211
1	98012	-0.00283996	-0.121238	-0.0292648	-0.0679765	-0.0619586	-0.042993	-0.078361	-0.0406036
1	98062	-0.00288147	-0.121178	-0.0286963	-0.0677461	-0.0621042	-0.0425391	-0.0785492	-0.0406839
1	98112	-0.00292565	-0.121115	-0.0281158	-0.0675153	-0.0622482	-0.0420823	-0.0787344	-0.0407619
1	98162	-0.00297246	-0.12105	-0.0275237	-0.067284	-0.0623907	-0.0416226	-0.0789167	-0.0408377
1	98212	-0.00302186	-0.120984	-0.02692	-0.0670522	-0.0625314	-0.04116	-0.0790961	-0.0409112
1	98262	-0.0030738	-0.120915	-0.026305	-0.0668198	-0.0626705	-0.0406945	-0.0792726	-0.0409824
1	98312	-0.00312824	-0.120845	-0.0256788	-0.0665868	-0.0628079	-0.0402261	-0.0794462	-0.0410513
1	98362	-0.00318514	-0.120772	-0.0250418	-0.0663532	-0.0629436	-0.0397547	-0.0796168	-0.0411179
1	98412	-0.00324445	-0.120698	-0.0243941	-0.066119	-0.0630775	-0.0392804	-0.0797846	-0.0411822
1	98462	-0.00330614	-0.120621	-0.023736	-0.0658841	-0.0632096	-0.0388032	-0.0799494	-0.0412441
1	98512	-0.00337016	-0.120542	-0.0230675	-0.0656485	-0.0633399	-0.0383231	-0.0801114	-0.0413037
1	98562	-0.00343647	-0.120462	-0.0223891	-0.0654122	-0.0634684	-0.03784	-0.0802704	-0.0413609
1	98612	-0.00350503	-0.120379	-0.0217008	-0.0651751	-0.063595	-0.0373539	-0.0804266	-0.0414157
1	98662	-0.00357579	-0.120294	-0.0210029	-0.0649373	-0.0637197	-0.0368649	-0.0805799	-0.0414681
1	98712	-0.0036487	-0.120207	-0.0202956	-0.0646987	-0.0638425	-0.036373	-0.0807303	-0.0415181
1	98762	-0.00372373	-0.120118	-0.0195792	-0.0644592	-0.0639633	-0.035878	-0.0808779	-0.0415656
1	98812	-0.00380077	-0.120027	-0.0188539	-0.0642188	-0.064082	-0.0353801	-0.0810225	-0.0416106
1	98862	-0.0038797	-0.119933	-0.0181201	-0.0639773	-0.0641984	-0.034879	-0.0811641	-0.0416529
1	98912	-0.00396043	-0.119838	-0.0173781	-0.0637347	-0.0643124	-0.0343748	-0.0813025	-0.0416924
1	98962	-0.00404285	-0.11974	-0.0166284	-0.0634909	-0.0644239	-0.0338673	-0.0814377	-0.0417289
1	99012	-0.00412684	-0.119639	-0.0158712	-0.0632458	-0.0645326	-0.0333566	-0.0815696	-0.0417624
1	99062	-0.00421229	-0.119536	-0.0151069	-0.0629993	-0.0646385	-0.0328426	-0.0816981	-0.0417928
1	99112	-0.00429911	-0.119431	-0.0143359	-0.0627513	-0.0647413	-0.0323251	-0.0818231	-0.0418198
1	99162	-0.00438717	-0.119323	-0.0135584	-0.0625016	-0.0648409	-0.0318041	-0.0819446	-0.0418434
1	99212	-0.00447638	-0.119212	-0.0127749	-0.0622503	-0.0649372	-0.0312797	-0.0820624	-0.0418635
1	99262	-0.00456662	-0.119099	-0.0119857	-0.0619971	-0.06503	-0.0307516	-0.0821764	-0.0418799
1	99312	-0.00465778	-0.118983	-0.0111911	-0.0617421	-0.0651192	-0.0302198	-0.0822866	-0.0418925
1	99362	-0.00474976	-0.118864	-0.0103915	-0.0614851	-0.0652046	-0.0296844	-0.0823929	-0.0419012
1	99412	-0.00484245	-0.118743	-0.00958724	-0.0612259	-0.065286	-0.0291451	-0.0824952	-0.0419058
1	99462	-0.00493574	-0.118618	-0.00877865	-0.0609646	-0.0653633	-0.028602	-0.0825934	-0.0419063
1	99512	-0.00502951	-0.11849	-0.00796608	-0.060701	-0.0654363	-0.0280549	-0.0826874	-0.0419025
1	99562	-0.00512367	-0.11836	-0.0071499	-0.060435	-0.065505	-0.0275039	-0.0827771	-0.0418943
1	99612	-0.0052181	-0.118226	-0.00633043	-0.0601666	-0.0655691	-0.0269489	-0.0828625	-0.0418815
1	99662	-0.0053127	-0.118089	-0.00550803	-0.0598955	-0.0656284	-0.0263897	-0.0829434	-0.0418641
1	99712	-0.00540736	-0.117949	-0.00468306	-0.0596218	-0.0656829	-0.0258264	-0.0830197	-0.0418419
1	99762	-0.00550196	-0.117805	-0.00385584	-0.0593454	-0.0657324	-0.0252588	-0.0830915	-0.0418148
1	99812	-0.0055964	-0.117658	-0.00302674	-0.059066	-0.0657767	-0.024687	-0.0831585	-0.0417827
1	99862	-0.00569057	-0.117508	-0.0021961	-0.0587837	-0.0658156	-0.0241107	-0.0832207	-0.0417453
1	99912	-0.00578434	-0.117354	-0.00136427	-0.0584983	-0.065849	-0.02353	-0.083278	-0.0417027
1	99962	-0.00587758	-0.117197	-0.000531583	-0.0582097	-0.0658766	-0.0229447	-0.0833301	-0.0416545
1	100012	-0.00597015	-0.117035	0.00030161	-0.0579177	-0.0658982	-0.0223548	-0.083377	-0.0416006
1	100062	-0.00606194	-0.11687	0.00113497	-0.0576222	-0.0659136	-0.02176	-0.0834185	-0.0415407
1	100112	-0.00615281	-0.116702	0.00196814	-0.057323	-0.0659225	-0.0211603	-0.0834544	-0.0414747
1	100162	-0.00624262	-0.116529	0.00280079	-0.0570201	-0.0659247	-0.0205556	-0.0834846	-0.0414024
1	100212	-0.00633125	-0.116352	0.00363257	-0.0567132	-0.0659201	-0.0199458	-0.0835089	-0.0413236
1	100262	-0.00641857	-0.116171	0.00446314	-0.0564023	-0.0659083	-0.0193308	-0.0835272	-0.0412381
1	100312	-0.00650444	-0.115985	0.00529214	-0.0560872	-0.0658891	-0.0187104	-0.0835393	-0.0411457
1	100362	-0.00658875	-0.115795	0.00611925	-0.0557678	-0.0658624	-0.0180845	-0.0835451	-0.0410461
1	100412	-0.00667134	-0.115601	0.00694411	-0.0554439	-0.0658279	-0.0174531	-0.0835444	-0.0409393
1	100462	-0.0067521	-0.115402	0.00776638	-0.0551154	-0.0657854	-0.016816	-0.083537	-0.040825
1	100512	-0.0068309	-0.115199	0.00858572	-0.0547822	-0.0657346	-0.0161731	-0.0835229	-0.040703
1	100562	-0.0069076	-0.11499	0.00940178	-0.0544441	-0.0656754	-0.0155243	-0.0835019	-0.0405732
1	100612	-0.00698208	-0.114777	0.0102142	-0.0541011	-0.0656074	-0.0148695	-0.0834737	-0.0404353
1	100662	-0.00705419	-0.114559	0.0110227	-0.0537528	-0.0655306	-0.0142086	-0.0834383	-0.0402891
1	100712	-0.00712382	-0.114336	0.0118268	-0.0533993	-0.0654446	-0.0135415	-0.0833955	-0.0401345
1	100762	-0.00719084	-0.114108	0.0126264	-0.0530404	-0.0653493	-0.0128681	-0.0833452	-0.0399712
1	100812	-0.0072551	-0.113874	0.0134209	-0.0526759	-0.0652443	-0.0121882	-0.0832872	-0.0397991
1	100862	-0.00731649	-0.113635	0.01421	-0.0523058	-0.0651296	-0.0115017	-0.0832213	-0.0396179
1	100912	-0.00737486	-0.113391	0.0149935	-0.0519298	-0.0650048	-0.0108086	-0.0831474	-0.0394275
1	100962	-0.0074301	-0.113141	0.015771	-0.0515478	-0.0648697	-0.0101087	-0.0830653	-0.0392277
1	101012	-0.00748207	-0.112885	0.016542	-0.0511598	-0.0647242	-0.00940195	-0.082975	-0.0390183
1	101062	-0.00753065	-0.112624	0.0173065	-0.0507655	-0.0645679	-0.00868817	-0.0828761	-0.038799
1	101112	-0.00757571	-0.112357	0.0180641	-0.0503649	-0.0644008	-0.00796724	-0.0827686	-0.0385697
1	101162	-0.00761714	-0.112083	0.0188146	-0.0499577	-0.0642224	-0.00723904	-0.0826523	-0.0383302
1	101212	-0.00765481	-0.111804	0.0195577	-0.0495439	-0.0640328	-0.00650343	-0.082527	-0.0380802
1	101262	-0.00768861	-0.111518	0.0202932	-0.0491233	-0.0638315	-0.00576028	-0.0823925	-0.0378196
1	101312	-0.0077184	-0.111226	0.0210209	-0.0486957	-0.0636184	-0.00500946	-0.0822488	-0.0375481
1	101362	-0.00774408	-0.110927	0.0217405	-0.0482611	-0.0633933	-0.00425083	-0.0820955	-0.0372655
1	101412	-0.00776551	-0.110622	0.0224517	-0.0478193	-0.0631559	-0.00348427	-0.0819325	-0.0369717
1	101462	-0.00778258	-0.11031	0.0231543	-0.0473701	-0.0629061	-0.00270965	-0.0817597	-0.0366663
1	101512	-0.00779517	-0.109991	0.0238481	-0.0469135	-0.0626436	-0.00192682	-0.081577	-0.0363493
1	101562	-0.00780315	-0.109665	0.0245328	-0.0464492	-0.0623681	-0.00113567	-0.081384	-0.0360204
1	101612	-0.0078064	-0.109331	0.0252081	-0.0459771	-0.0620796	-0.000336057	-0.0811807	-0.0356794
[truncated: 63,535 more rows]
